# Supplementary material for: The Impact of Third-Party Information on Trust: Valence, Source, and Reliability
Source: PLoS One. 2016 Feb 16;11(2):e0149542. doi: 10.1371/journal.pone.0149542 (PMC4755612; doi:10.1371/journal.pone.0149542)
Supplement: S1 Data — (XLS) [file pone.0149542.s002.xls]

## Sheet: Sheet1
id	trust	friend_pos_e	friend_pos_g	stranger_pos_e	stranger_pos_g	stranger_neg_g	stranger_neg_e	friend_neg_g	friend_neg_e	iso	ever_situation	prosoc_d	compet_d	indiv_d	notyp_d	man	german	having_partner	number_neighbors	member_online	generaltrust_index	risaversion	family_index	friends_number	trust_insitutions_index	age	memberships	vig_position1_string	vig_position2_string	vig_position3_string	vig_position4_string	vig_position5_string	vig_position6_string	vig_position7_string	vig_position8_string	vig_position9_string	vig_position1 (1 if freund_pos_E; 2 if freund_pos_G; 3 if fremder_pos_E; 4 if fremder_pos_G; 5 if fremder_neg_G; 6 if fremder_neg_E; ; 7 if freund_neg_G; 8 if freund_neg_E; 9 if iso)	vig_position2 (1 if freund_pos_E; 2 if freund_pos_G; 3 if fremder_pos_E; 4 if fremder_pos_G; 5 if fremder_neg_G; 6 if fremder_neg_E; ; 7 if freund_neg_G; 8 if freund_neg_E; 9 if iso)	vig_position3 (1 if freund_pos_E; 2 if freund_pos_G; 3 if fremder_pos_E; 4 if fremder_pos_G; 5 if fremder_neg_G; 6 if fremder_neg_E; ; 7 if freund_neg_G; 8 if freund_neg_E; 9 if iso)	vig_position4 (1 if freund_pos_E; 2 if freund_pos_G; 3 if fremder_pos_E; 4 if fremder_pos_G; 5 if fremder_neg_G; 6 if fremder_neg_E; ; 7 if freund_neg_G; 8 if freund_neg_E; 9 if iso)	vig_position5 (1 if freund_pos_E; 2 if freund_pos_G; 3 if fremder_pos_E; 4 if fremder_pos_G; 5 if fremder_neg_G; 6 if fremder_neg_E; ; 7 if freund_neg_G; 8 if freund_neg_E; 9 if iso)	vig_position6 (1 if freund_pos_E; 2 if freund_pos_G; 3 if fremder_pos_E; 4 if fremder_pos_G; 5 if fremder_neg_G; 6 if fremder_neg_E; ; 7 if freund_neg_G; 8 if freund_neg_E; 9 if iso)	vig_position7 (1 if freund_pos_E; 2 if freund_pos_G; 3 if fremder_pos_E; 4 if fremder_pos_G; 5 if fremder_neg_G; 6 if fremder_neg_E; ; 7 if freund_neg_G; 8 if freund_neg_E; 9 if iso)	vig_position8 (1 if freund_pos_E; 2 if freund_pos_G; 3 if fremder_pos_E; 4 if fremder_pos_G; 5 if fremder_neg_G; 6 if fremder_neg_E; ; 7 if freund_neg_G; 8 if freund_neg_E; 9 if iso)	vig_position9 (1 if freund_pos_E; 2 if freund_pos_G; 3 if fremder_pos_E; 4 if fremder_pos_G; 5 if fremder_neg_G; 6 if fremder_neg_E; ; 7 if freund_neg_G; 8 if freund_neg_E; 9 if iso)	sequence_order (1 if freund_pos_E; 2 if freund_pos_G; 3 if fremder_pos_E; 4 if fremder_pos_G; 5 if fremder_neg_G; 6 if fremder_neg_E; ; 7 if freund_neg_G; 8 if freund_neg_E; 9 if iso)	duration_hour
1	1	1	0	0	0	0	0	0	0	0	0	1	0	0	0	1	1	0	60	0	2	5	2.33333	5	2.875	23	3	Freund positive Gerüchte	Freund negative Erfahrung	Fremder positive Erfahrung	Freund positive Erfahrung	Fremder positive Gerüchte	Freund negative Gerüchte	Fremder negative Erfahrung	Fremder negative Gerüchte	Isoliertes Spiel	2	8	3	1	4	7	6	5	9	283147659	0.183333
1	1	0	1	0	0	0	0	0	0	0	0	1	0	0	0	1	1	0	60	0	2	5	2.33333	5	2.875	23	3	Freund positive Gerüchte	Freund negative Erfahrung	Fremder positive Erfahrung	Freund positive Erfahrung	Fremder positive Gerüchte	Freund negative Gerüchte	Fremder negative Erfahrung	Fremder negative Gerüchte	Isoliertes Spiel	2	8	3	1	4	7	6	5	9	283147659	0.183333
1	1	0	0	1	0	0	0	0	0	0	0	1	0	0	0	1	1	0	60	0	2	5	2.33333	5	2.875	23	3	Freund positive Gerüchte	Freund negative Erfahrung	Fremder positive Erfahrung	Freund positive Erfahrung	Fremder positive Gerüchte	Freund negative Gerüchte	Fremder negative Erfahrung	Fremder negative Gerüchte	Isoliertes Spiel	2	8	3	1	4	7	6	5	9	283147659	0.183333
1	1	0	0	0	1	0	0	0	0	0	0	1	0	0	0	1	1	0	60	0	2	5	2.33333	5	2.875	23	3	Freund positive Gerüchte	Freund negative Erfahrung	Fremder positive Erfahrung	Freund positive Erfahrung	Fremder positive Gerüchte	Freund negative Gerüchte	Fremder negative Erfahrung	Fremder negative Gerüchte	Isoliertes Spiel	2	8	3	1	4	7	6	5	9	283147659	0.183333
1	1	0	0	0	0	1	0	0	0	0	0	1	0	0	0	1	1	0	60	0	2	5	2.33333	5	2.875	23	3	Freund positive Gerüchte	Freund negative Erfahrung	Fremder positive Erfahrung	Freund positive Erfahrung	Fremder positive Gerüchte	Freund negative Gerüchte	Fremder negative Erfahrung	Fremder negative Gerüchte	Isoliertes Spiel	2	8	3	1	4	7	6	5	9	283147659	0.183333
1	1	0	0	0	0	0	1	0	0	0	0	1	0	0	0	1	1	0	60	0	2	5	2.33333	5	2.875	23	3	Freund positive Gerüchte	Freund negative Erfahrung	Fremder positive Erfahrung	Freund positive Erfahrung	Fremder positive Gerüchte	Freund negative Gerüchte	Fremder negative Erfahrung	Fremder negative Gerüchte	Isoliertes Spiel	2	8	3	1	4	7	6	5	9	283147659	0.183333
1	1	0	0	0	0	0	0	1	0	0	0	1	0	0	0	1	1	0	60	0	2	5	2.33333	5	2.875	23	3	Freund positive Gerüchte	Freund negative Erfahrung	Fremder positive Erfahrung	Freund positive Erfahrung	Fremder positive Gerüchte	Freund negative Gerüchte	Fremder negative Erfahrung	Fremder negative Gerüchte	Isoliertes Spiel	2	8	3	1	4	7	6	5	9	283147659	0.183333
1	0	0	0	0	0	0	0	0	1	0	0	1	0	0	0	1	1	0	60	0	2	5	2.33333	5	2.875	23	3	Freund positive Gerüchte	Freund negative Erfahrung	Fremder positive Erfahrung	Freund positive Erfahrung	Fremder positive Gerüchte	Freund negative Gerüchte	Fremder negative Erfahrung	Fremder negative Gerüchte	Isoliertes Spiel	2	8	3	1	4	7	6	5	9	283147659	0.183333
1	1	0	0	0	0	0	0	0	0	1	0	1	0	0	0	1	1	0	60	0	2	5	2.33333	5	2.875	23	3	Freund positive Gerüchte	Freund negative Erfahrung	Fremder positive Erfahrung	Freund positive Erfahrung	Fremder positive Gerüchte	Freund negative Gerüchte	Fremder negative Erfahrung	Fremder negative Gerüchte	Isoliertes Spiel	2	8	3	1	4	7	6	5	9	283147659	0.183333
2	0	1	0	0	0	0	0	0	0	0	1	0	1	0	0	1	1	0	1	1	3	4	3.66667	5.33333	3.75	22	2	Fremder positive Erfahrung	Freund positive Erfahrung	Freund negative Erfahrung	Fremder negative Gerüchte	Fremder positive Gerüchte	Freund positive Gerüchte	Isoliertes Spiel	Freund negative Gerüchte	Fremder negative Erfahrung	3	1	8	5	4	2	9	7	6	318542976	0.133333
2	0	0	1	0	0	0	0	0	0	0	1	0	1	0	0	1	1	0	1	1	3	4	3.66667	5.33333	3.75	22	2	Fremder positive Erfahrung	Freund positive Erfahrung	Freund negative Erfahrung	Fremder negative Gerüchte	Fremder positive Gerüchte	Freund positive Gerüchte	Isoliertes Spiel	Freund negative Gerüchte	Fremder negative Erfahrung	3	1	8	5	4	2	9	7	6	318542976	0.133333
2	0	0	0	1	0	0	0	0	0	0	1	0	1	0	0	1	1	0	1	1	3	4	3.66667	5.33333	3.75	22	2	Fremder positive Erfahrung	Freund positive Erfahrung	Freund negative Erfahrung	Fremder negative Gerüchte	Fremder positive Gerüchte	Freund positive Gerüchte	Isoliertes Spiel	Freund negative Gerüchte	Fremder negative Erfahrung	3	1	8	5	4	2	9	7	6	318542976	0.133333
2	0	0	0	0	1	0	0	0	0	0	1	0	1	0	0	1	1	0	1	1	3	4	3.66667	5.33333	3.75	22	2	Fremder positive Erfahrung	Freund positive Erfahrung	Freund negative Erfahrung	Fremder negative Gerüchte	Fremder positive Gerüchte	Freund positive Gerüchte	Isoliertes Spiel	Freund negative Gerüchte	Fremder negative Erfahrung	3	1	8	5	4	2	9	7	6	318542976	0.133333
2	1	0	0	0	0	1	0	0	0	0	1	0	1	0	0	1	1	0	1	1	3	4	3.66667	5.33333	3.75	22	2	Fremder positive Erfahrung	Freund positive Erfahrung	Freund negative Erfahrung	Fremder negative Gerüchte	Fremder positive Gerüchte	Freund positive Gerüchte	Isoliertes Spiel	Freund negative Gerüchte	Fremder negative Erfahrung	3	1	8	5	4	2	9	7	6	318542976	0.133333
2	0	0	0	0	0	0	1	0	0	0	1	0	1	0	0	1	1	0	1	1	3	4	3.66667	5.33333	3.75	22	2	Fremder positive Erfahrung	Freund positive Erfahrung	Freund negative Erfahrung	Fremder negative Gerüchte	Fremder positive Gerüchte	Freund positive Gerüchte	Isoliertes Spiel	Freund negative Gerüchte	Fremder negative Erfahrung	3	1	8	5	4	2	9	7	6	318542976	0.133333
2	1	0	0	0	0	0	0	1	0	0	1	0	1	0	0	1	1	0	1	1	3	4	3.66667	5.33333	3.75	22	2	Fremder positive Erfahrung	Freund positive Erfahrung	Freund negative Erfahrung	Fremder negative Gerüchte	Fremder positive Gerüchte	Freund positive Gerüchte	Isoliertes Spiel	Freund negative Gerüchte	Fremder negative Erfahrung	3	1	8	5	4	2	9	7	6	318542976	0.133333
2	0	0	0	0	0	0	0	0	1	0	1	0	1	0	0	1	1	0	1	1	3	4	3.66667	5.33333	3.75	22	2	Fremder positive Erfahrung	Freund positive Erfahrung	Freund negative Erfahrung	Fremder negative Gerüchte	Fremder positive Gerüchte	Freund positive Gerüchte	Isoliertes Spiel	Freund negative Gerüchte	Fremder negative Erfahrung	3	1	8	5	4	2	9	7	6	318542976	0.133333
2	1	0	0	0	0	0	0	0	0	1	1	0	1	0	0	1	1	0	1	1	3	4	3.66667	5.33333	3.75	22	2	Fremder positive Erfahrung	Freund positive Erfahrung	Freund negative Erfahrung	Fremder negative Gerüchte	Fremder positive Gerüchte	Freund positive Gerüchte	Isoliertes Spiel	Freund negative Gerüchte	Fremder negative Erfahrung	3	1	8	5	4	2	9	7	6	318542976	0.133333
3	1	1	0	0	0	0	0	0	0	0	0	1	0	0	0	0	1	0	0	1	2.33333	5	3.33333	4.66667	1.625	23	1	Fremder negative Gerüchte	Fremder negative Erfahrung	Fremder positive Gerüchte	Freund positive Gerüchte	Freund negative Gerüchte	Fremder positive Erfahrung	Isoliertes Spiel	Freund negative Erfahrung	Freund positive Erfahrung	5	6	4	2	7	3	9	8	1	564273981	0.2
3	1	0	1	0	0	0	0	0	0	0	0	1	0	0	0	0	1	0	0	1	2.33333	5	3.33333	4.66667	1.625	23	1	Fremder negative Gerüchte	Fremder negative Erfahrung	Fremder positive Gerüchte	Freund positive Gerüchte	Freund negative Gerüchte	Fremder positive Erfahrung	Isoliertes Spiel	Freund negative Erfahrung	Freund positive Erfahrung	5	6	4	2	7	3	9	8	1	564273981	0.2
3	1	0	0	1	0	0	0	0	0	0	0	1	0	0	0	0	1	0	0	1	2.33333	5	3.33333	4.66667	1.625	23	1	Fremder negative Gerüchte	Fremder negative Erfahrung	Fremder positive Gerüchte	Freund positive Gerüchte	Freund negative Gerüchte	Fremder positive Erfahrung	Isoliertes Spiel	Freund negative Erfahrung	Freund positive Erfahrung	5	6	4	2	7	3	9	8	1	564273981	0.2
3	1	0	0	0	1	0	0	0	0	0	0	1	0	0	0	0	1	0	0	1	2.33333	5	3.33333	4.66667	1.625	23	1	Fremder negative Gerüchte	Fremder negative Erfahrung	Fremder positive Gerüchte	Freund positive Gerüchte	Freund negative Gerüchte	Fremder positive Erfahrung	Isoliertes Spiel	Freund negative Erfahrung	Freund positive Erfahrung	5	6	4	2	7	3	9	8	1	564273981	0.2
3	1	0	0	0	0	1	0	0	0	0	0	1	0	0	0	0	1	0	0	1	2.33333	5	3.33333	4.66667	1.625	23	1	Fremder negative Gerüchte	Fremder negative Erfahrung	Fremder positive Gerüchte	Freund positive Gerüchte	Freund negative Gerüchte	Fremder positive Erfahrung	Isoliertes Spiel	Freund negative Erfahrung	Freund positive Erfahrung	5	6	4	2	7	3	9	8	1	564273981	0.2
3	0	0	0	0	0	0	1	0	0	0	0	1	0	0	0	0	1	0	0	1	2.33333	5	3.33333	4.66667	1.625	23	1	Fremder negative Gerüchte	Fremder negative Erfahrung	Fremder positive Gerüchte	Freund positive Gerüchte	Freund negative Gerüchte	Fremder positive Erfahrung	Isoliertes Spiel	Freund negative Erfahrung	Freund positive Erfahrung	5	6	4	2	7	3	9	8	1	564273981	0.2
3	0	0	0	0	0	0	0	1	0	0	0	1	0	0	0	0	1	0	0	1	2.33333	5	3.33333	4.66667	1.625	23	1	Fremder negative Gerüchte	Fremder negative Erfahrung	Fremder positive Gerüchte	Freund positive Gerüchte	Freund negative Gerüchte	Fremder positive Erfahrung	Isoliertes Spiel	Freund negative Erfahrung	Freund positive Erfahrung	5	6	4	2	7	3	9	8	1	564273981	0.2
3	0	0	0	0	0	0	0	0	1	0	0	1	0	0	0	0	1	0	0	1	2.33333	5	3.33333	4.66667	1.625	23	1	Fremder negative Gerüchte	Fremder negative Erfahrung	Fremder positive Gerüchte	Freund positive Gerüchte	Freund negative Gerüchte	Fremder positive Erfahrung	Isoliertes Spiel	Freund negative Erfahrung	Freund positive Erfahrung	5	6	4	2	7	3	9	8	1	564273981	0.2
3	1	0	0	0	0	0	0	0	0	1	0	1	0	0	0	0	1	0	0	1	2.33333	5	3.33333	4.66667	1.625	23	1	Fremder negative Gerüchte	Fremder negative Erfahrung	Fremder positive Gerüchte	Freund positive Gerüchte	Freund negative Gerüchte	Fremder positive Erfahrung	Isoliertes Spiel	Freund negative Erfahrung	Freund positive Erfahrung	5	6	4	2	7	3	9	8	1	564273981	0.2
4	0	1	0	0	0	0	0	0	0	0	0	1	0	0	0	1	1	1	2	1	2.33333	5	2.66667	5	3.25	22	2	Freund negative Erfahrung	Fremder positive Gerüchte	Fremder negative Erfahrung	Isoliertes Spiel	Freund negative Gerüchte	Freund positive Gerüchte	Freund positive Erfahrung	Fremder negative Gerüchte	Fremder positive Erfahrung	8	4	6	9	7	2	1	5	3	846972153	4.26667
4	0	0	1	0	0	0	0	0	0	0	0	1	0	0	0	1	1	1	2	1	2.33333	5	2.66667	5	3.25	22	2	Freund negative Erfahrung	Fremder positive Gerüchte	Fremder negative Erfahrung	Isoliertes Spiel	Freund negative Gerüchte	Freund positive Gerüchte	Freund positive Erfahrung	Fremder negative Gerüchte	Fremder positive Erfahrung	8	4	6	9	7	2	1	5	3	846972153	4.26667
4	0	0	0	1	0	0	0	0	0	0	0	1	0	0	0	1	1	1	2	1	2.33333	5	2.66667	5	3.25	22	2	Freund negative Erfahrung	Fremder positive Gerüchte	Fremder negative Erfahrung	Isoliertes Spiel	Freund negative Gerüchte	Freund positive Gerüchte	Freund positive Erfahrung	Fremder negative Gerüchte	Fremder positive Erfahrung	8	4	6	9	7	2	1	5	3	846972153	4.26667
4	0	0	0	0	1	0	0	0	0	0	0	1	0	0	0	1	1	1	2	1	2.33333	5	2.66667	5	3.25	22	2	Freund negative Erfahrung	Fremder positive Gerüchte	Fremder negative Erfahrung	Isoliertes Spiel	Freund negative Gerüchte	Freund positive Gerüchte	Freund positive Erfahrung	Fremder negative Gerüchte	Fremder positive Erfahrung	8	4	6	9	7	2	1	5	3	846972153	4.26667
4	0	0	0	0	0	1	0	0	0	0	0	1	0	0	0	1	1	1	2	1	2.33333	5	2.66667	5	3.25	22	2	Freund negative Erfahrung	Fremder positive Gerüchte	Fremder negative Erfahrung	Isoliertes Spiel	Freund negative Gerüchte	Freund positive Gerüchte	Freund positive Erfahrung	Fremder negative Gerüchte	Fremder positive Erfahrung	8	4	6	9	7	2	1	5	3	846972153	4.26667
4	0	0	0	0	0	0	1	0	0	0	0	1	0	0	0	1	1	1	2	1	2.33333	5	2.66667	5	3.25	22	2	Freund negative Erfahrung	Fremder positive Gerüchte	Fremder negative Erfahrung	Isoliertes Spiel	Freund negative Gerüchte	Freund positive Gerüchte	Freund positive Erfahrung	Fremder negative Gerüchte	Fremder positive Erfahrung	8	4	6	9	7	2	1	5	3	846972153	4.26667
4	0	0	0	0	0	0	0	1	0	0	0	1	0	0	0	1	1	1	2	1	2.33333	5	2.66667	5	3.25	22	2	Freund negative Erfahrung	Fremder positive Gerüchte	Fremder negative Erfahrung	Isoliertes Spiel	Freund negative Gerüchte	Freund positive Gerüchte	Freund positive Erfahrung	Fremder negative Gerüchte	Fremder positive Erfahrung	8	4	6	9	7	2	1	5	3	846972153	4.26667
4	0	0	0	0	0	0	0	0	1	0	0	1	0	0	0	1	1	1	2	1	2.33333	5	2.66667	5	3.25	22	2	Freund negative Erfahrung	Fremder positive Gerüchte	Fremder negative Erfahrung	Isoliertes Spiel	Freund negative Gerüchte	Freund positive Gerüchte	Freund positive Erfahrung	Fremder negative Gerüchte	Fremder positive Erfahrung	8	4	6	9	7	2	1	5	3	846972153	4.26667
4	0	0	0	0	0	0	0	0	0	1	0	1	0	0	0	1	1	1	2	1	2.33333	5	2.66667	5	3.25	22	2	Freund negative Erfahrung	Fremder positive Gerüchte	Fremder negative Erfahrung	Isoliertes Spiel	Freund negative Gerüchte	Freund positive Gerüchte	Freund positive Erfahrung	Fremder negative Gerüchte	Fremder positive Erfahrung	8	4	6	9	7	2	1	5	3	846972153	4.26667
5	1	1	0	0	0	0	0	0	0	0	0	1	0	0	0	0	1	0	1	1	2	4	2.66667	3.66667	2.75	26	0	Fremder negative Gerüchte	Freund negative Gerüchte	Freund positive Erfahrung	Freund positive Gerüchte	Fremder negative Erfahrung	Fremder positive Erfahrung	Fremder positive Gerüchte	Freund negative Erfahrung	Isoliertes Spiel	5	7	1	2	6	3	4	8	9	571263489	0.216667
5	1	0	1	0	0	0	0	0	0	0	0	1	0	0	0	0	1	0	1	1	2	4	2.66667	3.66667	2.75	26	0	Fremder negative Gerüchte	Freund negative Gerüchte	Freund positive Erfahrung	Freund positive Gerüchte	Fremder negative Erfahrung	Fremder positive Erfahrung	Fremder positive Gerüchte	Freund negative Erfahrung	Isoliertes Spiel	5	7	1	2	6	3	4	8	9	571263489	0.216667
5	0	0	0	1	0	0	0	0	0	0	0	1	0	0	0	0	1	0	1	1	2	4	2.66667	3.66667	2.75	26	0	Fremder negative Gerüchte	Freund negative Gerüchte	Freund positive Erfahrung	Freund positive Gerüchte	Fremder negative Erfahrung	Fremder positive Erfahrung	Fremder positive Gerüchte	Freund negative Erfahrung	Isoliertes Spiel	5	7	1	2	6	3	4	8	9	571263489	0.216667
5	0	0	0	0	1	0	0	0	0	0	0	1	0	0	0	0	1	0	1	1	2	4	2.66667	3.66667	2.75	26	0	Fremder negative Gerüchte	Freund negative Gerüchte	Freund positive Erfahrung	Freund positive Gerüchte	Fremder negative Erfahrung	Fremder positive Erfahrung	Fremder positive Gerüchte	Freund negative Erfahrung	Isoliertes Spiel	5	7	1	2	6	3	4	8	9	571263489	0.216667
5	0	0	0	0	0	1	0	0	0	0	0	1	0	0	0	0	1	0	1	1	2	4	2.66667	3.66667	2.75	26	0	Fremder negative Gerüchte	Freund negative Gerüchte	Freund positive Erfahrung	Freund positive Gerüchte	Fremder negative Erfahrung	Fremder positive Erfahrung	Fremder positive Gerüchte	Freund negative Erfahrung	Isoliertes Spiel	5	7	1	2	6	3	4	8	9	571263489	0.216667
5	0	0	0	0	0	0	1	0	0	0	0	1	0	0	0	0	1	0	1	1	2	4	2.66667	3.66667	2.75	26	0	Fremder negative Gerüchte	Freund negative Gerüchte	Freund positive Erfahrung	Freund positive Gerüchte	Fremder negative Erfahrung	Fremder positive Erfahrung	Fremder positive Gerüchte	Freund negative Erfahrung	Isoliertes Spiel	5	7	1	2	6	3	4	8	9	571263489	0.216667
5	0	0	0	0	0	0	0	1	0	0	0	1	0	0	0	0	1	0	1	1	2	4	2.66667	3.66667	2.75	26	0	Fremder negative Gerüchte	Freund negative Gerüchte	Freund positive Erfahrung	Freund positive Gerüchte	Fremder negative Erfahrung	Fremder positive Erfahrung	Fremder positive Gerüchte	Freund negative Erfahrung	Isoliertes Spiel	5	7	1	2	6	3	4	8	9	571263489	0.216667
5	0	0	0	0	0	0	0	0	1	0	0	1	0	0	0	0	1	0	1	1	2	4	2.66667	3.66667	2.75	26	0	Fremder negative Gerüchte	Freund negative Gerüchte	Freund positive Erfahrung	Freund positive Gerüchte	Fremder negative Erfahrung	Fremder positive Erfahrung	Fremder positive Gerüchte	Freund negative Erfahrung	Isoliertes Spiel	5	7	1	2	6	3	4	8	9	571263489	0.216667
5	0	0	0	0	0	0	0	0	0	1	0	1	0	0	0	0	1	0	1	1	2	4	2.66667	3.66667	2.75	26	0	Fremder negative Gerüchte	Freund negative Gerüchte	Freund positive Erfahrung	Freund positive Gerüchte	Fremder negative Erfahrung	Fremder positive Erfahrung	Fremder positive Gerüchte	Freund negative Erfahrung	Isoliertes Spiel	5	7	1	2	6	3	4	8	9	571263489	0.216667
6	1	1	0	0	0	0	0	0	0	0	0	0	0	0	1	0	1	1	0	0	2.33333	5	3	2.66667	1.625	21	0	Freund negative Gerüchte	Fremder positive Gerüchte	Fremder negative Gerüchte	Freund positive Gerüchte	Fremder positive Erfahrung	Freund positive Erfahrung	Fremder negative Erfahrung	Isoliertes Spiel	Freund negative Erfahrung	7	4	5	2	3	1	6	9	8	745231698	0.166667
6	0	0	1	0	0	0	0	0	0	0	0	0	0	0	1	0	1	1	0	0	2.33333	5	3	2.66667	1.625	21	0	Freund negative Gerüchte	Fremder positive Gerüchte	Fremder negative Gerüchte	Freund positive Gerüchte	Fremder positive Erfahrung	Freund positive Erfahrung	Fremder negative Erfahrung	Isoliertes Spiel	Freund negative Erfahrung	7	4	5	2	3	1	6	9	8	745231698	0.166667
6	1	0	0	1	0	0	0	0	0	0	0	0	0	0	1	0	1	1	0	0	2.33333	5	3	2.66667	1.625	21	0	Freund negative Gerüchte	Fremder positive Gerüchte	Fremder negative Gerüchte	Freund positive Gerüchte	Fremder positive Erfahrung	Freund positive Erfahrung	Fremder negative Erfahrung	Isoliertes Spiel	Freund negative Erfahrung	7	4	5	2	3	1	6	9	8	745231698	0.166667
6	1	0	0	0	1	0	0	0	0	0	0	0	0	0	1	0	1	1	0	0	2.33333	5	3	2.66667	1.625	21	0	Freund negative Gerüchte	Fremder positive Gerüchte	Fremder negative Gerüchte	Freund positive Gerüchte	Fremder positive Erfahrung	Freund positive Erfahrung	Fremder negative Erfahrung	Isoliertes Spiel	Freund negative Erfahrung	7	4	5	2	3	1	6	9	8	745231698	0.166667
6	0	0	0	0	0	1	0	0	0	0	0	0	0	0	1	0	1	1	0	0	2.33333	5	3	2.66667	1.625	21	0	Freund negative Gerüchte	Fremder positive Gerüchte	Fremder negative Gerüchte	Freund positive Gerüchte	Fremder positive Erfahrung	Freund positive Erfahrung	Fremder negative Erfahrung	Isoliertes Spiel	Freund negative Erfahrung	7	4	5	2	3	1	6	9	8	745231698	0.166667
6	0	0	0	0	0	0	1	0	0	0	0	0	0	0	1	0	1	1	0	0	2.33333	5	3	2.66667	1.625	21	0	Freund negative Gerüchte	Fremder positive Gerüchte	Fremder negative Gerüchte	Freund positive Gerüchte	Fremder positive Erfahrung	Freund positive Erfahrung	Fremder negative Erfahrung	Isoliertes Spiel	Freund negative Erfahrung	7	4	5	2	3	1	6	9	8	745231698	0.166667
6	0	0	0	0	0	0	0	1	0	0	0	0	0	0	1	0	1	1	0	0	2.33333	5	3	2.66667	1.625	21	0	Freund negative Gerüchte	Fremder positive Gerüchte	Fremder negative Gerüchte	Freund positive Gerüchte	Fremder positive Erfahrung	Freund positive Erfahrung	Fremder negative Erfahrung	Isoliertes Spiel	Freund negative Erfahrung	7	4	5	2	3	1	6	9	8	745231698	0.166667
6	0	0	0	0	0	0	0	0	1	0	0	0	0	0	1	0	1	1	0	0	2.33333	5	3	2.66667	1.625	21	0	Freund negative Gerüchte	Fremder positive Gerüchte	Fremder negative Gerüchte	Freund positive Gerüchte	Fremder positive Erfahrung	Freund positive Erfahrung	Fremder negative Erfahrung	Isoliertes Spiel	Freund negative Erfahrung	7	4	5	2	3	1	6	9	8	745231698	0.166667
6	1	0	0	0	0	0	0	0	0	1	0	0	0	0	1	0	1	1	0	0	2.33333	5	3	2.66667	1.625	21	0	Freund negative Gerüchte	Fremder positive Gerüchte	Fremder negative Gerüchte	Freund positive Gerüchte	Fremder positive Erfahrung	Freund positive Erfahrung	Fremder negative Erfahrung	Isoliertes Spiel	Freund negative Erfahrung	7	4	5	2	3	1	6	9	8	745231698	0.166667
7	0	1	0	0	0	0	0	0	0	0	0	0	0	1	0	1	1	0	7	1	2.33333	4	3	7	3	24	0	Freund negative Gerüchte	Freund positive Erfahrung	Freund positive Gerüchte	Fremder negative Gerüchte	Fremder positive Erfahrung	Fremder positive Gerüchte	Isoliertes Spiel	Freund negative Erfahrung	Fremder negative Erfahrung	7	1	2	5	3	4	9	8	6	712534986	0.166667
7	0	0	1	0	0	0	0	0	0	0	0	0	0	1	0	1	1	0	7	1	2.33333	4	3	7	3	24	0	Freund negative Gerüchte	Freund positive Erfahrung	Freund positive Gerüchte	Fremder negative Gerüchte	Fremder positive Erfahrung	Fremder positive Gerüchte	Isoliertes Spiel	Freund negative Erfahrung	Fremder negative Erfahrung	7	1	2	5	3	4	9	8	6	712534986	0.166667
7	0	0	0	1	0	0	0	0	0	0	0	0	0	1	0	1	1	0	7	1	2.33333	4	3	7	3	24	0	Freund negative Gerüchte	Freund positive Erfahrung	Freund positive Gerüchte	Fremder negative Gerüchte	Fremder positive Erfahrung	Fremder positive Gerüchte	Isoliertes Spiel	Freund negative Erfahrung	Fremder negative Erfahrung	7	1	2	5	3	4	9	8	6	712534986	0.166667
7	0	0	0	0	1	0	0	0	0	0	0	0	0	1	0	1	1	0	7	1	2.33333	4	3	7	3	24	0	Freund negative Gerüchte	Freund positive Erfahrung	Freund positive Gerüchte	Fremder negative Gerüchte	Fremder positive Erfahrung	Fremder positive Gerüchte	Isoliertes Spiel	Freund negative Erfahrung	Fremder negative Erfahrung	7	1	2	5	3	4	9	8	6	712534986	0.166667
7	0	0	0	0	0	1	0	0	0	0	0	0	0	1	0	1	1	0	7	1	2.33333	4	3	7	3	24	0	Freund negative Gerüchte	Freund positive Erfahrung	Freund positive Gerüchte	Fremder negative Gerüchte	Fremder positive Erfahrung	Fremder positive Gerüchte	Isoliertes Spiel	Freund negative Erfahrung	Fremder negative Erfahrung	7	1	2	5	3	4	9	8	6	712534986	0.166667
7	0	0	0	0	0	0	1	0	0	0	0	0	0	1	0	1	1	0	7	1	2.33333	4	3	7	3	24	0	Freund negative Gerüchte	Freund positive Erfahrung	Freund positive Gerüchte	Fremder negative Gerüchte	Fremder positive Erfahrung	Fremder positive Gerüchte	Isoliertes Spiel	Freund negative Erfahrung	Fremder negative Erfahrung	7	1	2	5	3	4	9	8	6	712534986	0.166667
7	0	0	0	0	0	0	0	1	0	0	0	0	0	1	0	1	1	0	7	1	2.33333	4	3	7	3	24	0	Freund negative Gerüchte	Freund positive Erfahrung	Freund positive Gerüchte	Fremder negative Gerüchte	Fremder positive Erfahrung	Fremder positive Gerüchte	Isoliertes Spiel	Freund negative Erfahrung	Fremder negative Erfahrung	7	1	2	5	3	4	9	8	6	712534986	0.166667
7	0	0	0	0	0	0	0	0	1	0	0	0	0	1	0	1	1	0	7	1	2.33333	4	3	7	3	24	0	Freund negative Gerüchte	Freund positive Erfahrung	Freund positive Gerüchte	Fremder negative Gerüchte	Fremder positive Erfahrung	Fremder positive Gerüchte	Isoliertes Spiel	Freund negative Erfahrung	Fremder negative Erfahrung	7	1	2	5	3	4	9	8	6	712534986	0.166667
7	0	0	0	0	0	0	0	0	0	1	0	0	0	1	0	1	1	0	7	1	2.33333	4	3	7	3	24	0	Freund negative Gerüchte	Freund positive Erfahrung	Freund positive Gerüchte	Fremder negative Gerüchte	Fremder positive Erfahrung	Fremder positive Gerüchte	Isoliertes Spiel	Freund negative Erfahrung	Fremder negative Erfahrung	7	1	2	5	3	4	9	8	6	712534986	0.166667
8	1	1	0	0	0	0	0	0	0	0	0	0	1	0	0	1	1	0	8	1	3	4	2	4.66667	2.25	22	0	Fremder negative Erfahrung	Freund positive Erfahrung	Isoliertes Spiel	Freund positive Gerüchte	Fremder positive Gerüchte	Fremder positive Erfahrung	Freund negative Erfahrung	Fremder negative Gerüchte	Freund negative Gerüchte	6	1	9	2	4	3	8	5	7	619243857	0.333333
8	1	0	1	0	0	0	0	0	0	0	0	0	1	0	0	1	1	0	8	1	3	4	2	4.66667	2.25	22	0	Fremder negative Erfahrung	Freund positive Erfahrung	Isoliertes Spiel	Freund positive Gerüchte	Fremder positive Gerüchte	Fremder positive Erfahrung	Freund negative Erfahrung	Fremder negative Gerüchte	Freund negative Gerüchte	6	1	9	2	4	3	8	5	7	619243857	0.333333
8	0	0	0	1	0	0	0	0	0	0	0	0	1	0	0	1	1	0	8	1	3	4	2	4.66667	2.25	22	0	Fremder negative Erfahrung	Freund positive Erfahrung	Isoliertes Spiel	Freund positive Gerüchte	Fremder positive Gerüchte	Fremder positive Erfahrung	Freund negative Erfahrung	Fremder negative Gerüchte	Freund negative Gerüchte	6	1	9	2	4	3	8	5	7	619243857	0.333333
8	0	0	0	0	1	0	0	0	0	0	0	0	1	0	0	1	1	0	8	1	3	4	2	4.66667	2.25	22	0	Fremder negative Erfahrung	Freund positive Erfahrung	Isoliertes Spiel	Freund positive Gerüchte	Fremder positive Gerüchte	Fremder positive Erfahrung	Freund negative Erfahrung	Fremder negative Gerüchte	Freund negative Gerüchte	6	1	9	2	4	3	8	5	7	619243857	0.333333
8	0	0	0	0	0	1	0	0	0	0	0	0	1	0	0	1	1	0	8	1	3	4	2	4.66667	2.25	22	0	Fremder negative Erfahrung	Freund positive Erfahrung	Isoliertes Spiel	Freund positive Gerüchte	Fremder positive Gerüchte	Fremder positive Erfahrung	Freund negative Erfahrung	Fremder negative Gerüchte	Freund negative Gerüchte	6	1	9	2	4	3	8	5	7	619243857	0.333333
8	0	0	0	0	0	0	1	0	0	0	0	0	1	0	0	1	1	0	8	1	3	4	2	4.66667	2.25	22	0	Fremder negative Erfahrung	Freund positive Erfahrung	Isoliertes Spiel	Freund positive Gerüchte	Fremder positive Gerüchte	Fremder positive Erfahrung	Freund negative Erfahrung	Fremder negative Gerüchte	Freund negative Gerüchte	6	1	9	2	4	3	8	5	7	619243857	0.333333
8	0	0	0	0	0	0	0	1	0	0	0	0	1	0	0	1	1	0	8	1	3	4	2	4.66667	2.25	22	0	Fremder negative Erfahrung	Freund positive Erfahrung	Isoliertes Spiel	Freund positive Gerüchte	Fremder positive Gerüchte	Fremder positive Erfahrung	Freund negative Erfahrung	Fremder negative Gerüchte	Freund negative Gerüchte	6	1	9	2	4	3	8	5	7	619243857	0.333333
8	0	0	0	0	0	0	0	0	1	0	0	0	1	0	0	1	1	0	8	1	3	4	2	4.66667	2.25	22	0	Fremder negative Erfahrung	Freund positive Erfahrung	Isoliertes Spiel	Freund positive Gerüchte	Fremder positive Gerüchte	Fremder positive Erfahrung	Freund negative Erfahrung	Fremder negative Gerüchte	Freund negative Gerüchte	6	1	9	2	4	3	8	5	7	619243857	0.333333
8	0	0	0	0	0	0	0	0	0	1	0	0	1	0	0	1	1	0	8	1	3	4	2	4.66667	2.25	22	0	Fremder negative Erfahrung	Freund positive Erfahrung	Isoliertes Spiel	Freund positive Gerüchte	Fremder positive Gerüchte	Fremder positive Erfahrung	Freund negative Erfahrung	Fremder negative Gerüchte	Freund negative Gerüchte	6	1	9	2	4	3	8	5	7	619243857	0.333333
9	0	1	0	0	0	0	0	0	0	0	0	1	0	0	0	0	1	1	6	1	2.66667	9	2.66667	3	2.25	23	2	Fremder positive Gerüchte	Fremder positive Erfahrung	Freund negative Erfahrung	Freund negative Gerüchte	Fremder negative Gerüchte	Freund positive Erfahrung	Isoliertes Spiel	Freund positive Gerüchte	Fremder negative Erfahrung	4	3	8	7	5	1	9	2	6	438751926	0.2
9	0	0	1	0	0	0	0	0	0	0	0	1	0	0	0	0	1	1	6	1	2.66667	9	2.66667	3	2.25	23	2	Fremder positive Gerüchte	Fremder positive Erfahrung	Freund negative Erfahrung	Freund negative Gerüchte	Fremder negative Gerüchte	Freund positive Erfahrung	Isoliertes Spiel	Freund positive Gerüchte	Fremder negative Erfahrung	4	3	8	7	5	1	9	2	6	438751926	0.2
9	0	0	0	1	0	0	0	0	0	0	0	1	0	0	0	0	1	1	6	1	2.66667	9	2.66667	3	2.25	23	2	Fremder positive Gerüchte	Fremder positive Erfahrung	Freund negative Erfahrung	Freund negative Gerüchte	Fremder negative Gerüchte	Freund positive Erfahrung	Isoliertes Spiel	Freund positive Gerüchte	Fremder negative Erfahrung	4	3	8	7	5	1	9	2	6	438751926	0.2
9	0	0	0	0	1	0	0	0	0	0	0	1	0	0	0	0	1	1	6	1	2.66667	9	2.66667	3	2.25	23	2	Fremder positive Gerüchte	Fremder positive Erfahrung	Freund negative Erfahrung	Freund negative Gerüchte	Fremder negative Gerüchte	Freund positive Erfahrung	Isoliertes Spiel	Freund positive Gerüchte	Fremder negative Erfahrung	4	3	8	7	5	1	9	2	6	438751926	0.2
9	0	0	0	0	0	1	0	0	0	0	0	1	0	0	0	0	1	1	6	1	2.66667	9	2.66667	3	2.25	23	2	Fremder positive Gerüchte	Fremder positive Erfahrung	Freund negative Erfahrung	Freund negative Gerüchte	Fremder negative Gerüchte	Freund positive Erfahrung	Isoliertes Spiel	Freund positive Gerüchte	Fremder negative Erfahrung	4	3	8	7	5	1	9	2	6	438751926	0.2
9	0	0	0	0	0	0	1	0	0	0	0	1	0	0	0	0	1	1	6	1	2.66667	9	2.66667	3	2.25	23	2	Fremder positive Gerüchte	Fremder positive Erfahrung	Freund negative Erfahrung	Freund negative Gerüchte	Fremder negative Gerüchte	Freund positive Erfahrung	Isoliertes Spiel	Freund positive Gerüchte	Fremder negative Erfahrung	4	3	8	7	5	1	9	2	6	438751926	0.2
9	0	0	0	0	0	0	0	1	0	0	0	1	0	0	0	0	1	1	6	1	2.66667	9	2.66667	3	2.25	23	2	Fremder positive Gerüchte	Fremder positive Erfahrung	Freund negative Erfahrung	Freund negative Gerüchte	Fremder negative Gerüchte	Freund positive Erfahrung	Isoliertes Spiel	Freund positive Gerüchte	Fremder negative Erfahrung	4	3	8	7	5	1	9	2	6	438751926	0.2
9	0	0	0	0	0	0	0	0	1	0	0	1	0	0	0	0	1	1	6	1	2.66667	9	2.66667	3	2.25	23	2	Fremder positive Gerüchte	Fremder positive Erfahrung	Freund negative Erfahrung	Freund negative Gerüchte	Fremder negative Gerüchte	Freund positive Erfahrung	Isoliertes Spiel	Freund positive Gerüchte	Fremder negative Erfahrung	4	3	8	7	5	1	9	2	6	438751926	0.2
9	0	0	0	0	0	0	0	0	0	1	0	1	0	0	0	0	1	1	6	1	2.66667	9	2.66667	3	2.25	23	2	Fremder positive Gerüchte	Fremder positive Erfahrung	Freund negative Erfahrung	Freund negative Gerüchte	Fremder negative Gerüchte	Freund positive Erfahrung	Isoliertes Spiel	Freund positive Gerüchte	Fremder negative Erfahrung	4	3	8	7	5	1	9	2	6	438751926	0.2
10	0	1	0	0	0	0	0	0	0	0	0	0	0	0	1	0	1	0	1	1	2.33333	8	2.66667	5.33333	2	24	1	Fremder positive Erfahrung	Freund negative Erfahrung	Freund positive Erfahrung	Isoliertes Spiel	Freund positive Gerüchte	Freund negative Gerüchte	Fremder negative Erfahrung	Fremder negative Gerüchte	Fremder positive Gerüchte	3	8	1	9	2	7	6	5	4	381927654	0.3
10	0	0	1	0	0	0	0	0	0	0	0	0	0	0	1	0	1	0	1	1	2.33333	8	2.66667	5.33333	2	24	1	Fremder positive Erfahrung	Freund negative Erfahrung	Freund positive Erfahrung	Isoliertes Spiel	Freund positive Gerüchte	Freund negative Gerüchte	Fremder negative Erfahrung	Fremder negative Gerüchte	Fremder positive Gerüchte	3	8	1	9	2	7	6	5	4	381927654	0.3
10	0	0	0	1	0	0	0	0	0	0	0	0	0	0	1	0	1	0	1	1	2.33333	8	2.66667	5.33333	2	24	1	Fremder positive Erfahrung	Freund negative Erfahrung	Freund positive Erfahrung	Isoliertes Spiel	Freund positive Gerüchte	Freund negative Gerüchte	Fremder negative Erfahrung	Fremder negative Gerüchte	Fremder positive Gerüchte	3	8	1	9	2	7	6	5	4	381927654	0.3
10	0	0	0	0	1	0	0	0	0	0	0	0	0	0	1	0	1	0	1	1	2.33333	8	2.66667	5.33333	2	24	1	Fremder positive Erfahrung	Freund negative Erfahrung	Freund positive Erfahrung	Isoliertes Spiel	Freund positive Gerüchte	Freund negative Gerüchte	Fremder negative Erfahrung	Fremder negative Gerüchte	Fremder positive Gerüchte	3	8	1	9	2	7	6	5	4	381927654	0.3
10	0	0	0	0	0	1	0	0	0	0	0	0	0	0	1	0	1	0	1	1	2.33333	8	2.66667	5.33333	2	24	1	Fremder positive Erfahrung	Freund negative Erfahrung	Freund positive Erfahrung	Isoliertes Spiel	Freund positive Gerüchte	Freund negative Gerüchte	Fremder negative Erfahrung	Fremder negative Gerüchte	Fremder positive Gerüchte	3	8	1	9	2	7	6	5	4	381927654	0.3
10	0	0	0	0	0	0	1	0	0	0	0	0	0	0	1	0	1	0	1	1	2.33333	8	2.66667	5.33333	2	24	1	Fremder positive Erfahrung	Freund negative Erfahrung	Freund positive Erfahrung	Isoliertes Spiel	Freund positive Gerüchte	Freund negative Gerüchte	Fremder negative Erfahrung	Fremder negative Gerüchte	Fremder positive Gerüchte	3	8	1	9	2	7	6	5	4	381927654	0.3
10	0	0	0	0	0	0	0	1	0	0	0	0	0	0	1	0	1	0	1	1	2.33333	8	2.66667	5.33333	2	24	1	Fremder positive Erfahrung	Freund negative Erfahrung	Freund positive Erfahrung	Isoliertes Spiel	Freund positive Gerüchte	Freund negative Gerüchte	Fremder negative Erfahrung	Fremder negative Gerüchte	Fremder positive Gerüchte	3	8	1	9	2	7	6	5	4	381927654	0.3
10	0	0	0	0	0	0	0	0	1	0	0	0	0	0	1	0	1	0	1	1	2.33333	8	2.66667	5.33333	2	24	1	Fremder positive Erfahrung	Freund negative Erfahrung	Freund positive Erfahrung	Isoliertes Spiel	Freund positive Gerüchte	Freund negative Gerüchte	Fremder negative Erfahrung	Fremder negative Gerüchte	Fremder positive Gerüchte	3	8	1	9	2	7	6	5	4	381927654	0.3
10	0	0	0	0	0	0	0	0	0	1	0	0	0	0	1	0	1	0	1	1	2.33333	8	2.66667	5.33333	2	24	1	Fremder positive Erfahrung	Freund negative Erfahrung	Freund positive Erfahrung	Isoliertes Spiel	Freund positive Gerüchte	Freund negative Gerüchte	Fremder negative Erfahrung	Fremder negative Gerüchte	Fremder positive Gerüchte	3	8	1	9	2	7	6	5	4	381927654	0.3
11	0	1	0	0	0	0	0	0	0	0	0	1	0	0	0	1	1	0	4	0	2.66667	6	3.33333	0	1	29	1	Freund positive Erfahrung	Freund positive Gerüchte	Fremder negative Erfahrung	Isoliertes Spiel	Fremder positive Gerüchte	Fremder positive Erfahrung	Freund negative Gerüchte	Freund negative Erfahrung	Fremder negative Gerüchte	1	2	6	9	4	3	7	8	5	126943785	0.116667
11	0	0	1	0	0	0	0	0	0	0	0	1	0	0	0	1	1	0	4	0	2.66667	6	3.33333	0	1	29	1	Freund positive Erfahrung	Freund positive Gerüchte	Fremder negative Erfahrung	Isoliertes Spiel	Fremder positive Gerüchte	Fremder positive Erfahrung	Freund negative Gerüchte	Freund negative Erfahrung	Fremder negative Gerüchte	1	2	6	9	4	3	7	8	5	126943785	0.116667
11	0	0	0	1	0	0	0	0	0	0	0	1	0	0	0	1	1	0	4	0	2.66667	6	3.33333	0	1	29	1	Freund positive Erfahrung	Freund positive Gerüchte	Fremder negative Erfahrung	Isoliertes Spiel	Fremder positive Gerüchte	Fremder positive Erfahrung	Freund negative Gerüchte	Freund negative Erfahrung	Fremder negative Gerüchte	1	2	6	9	4	3	7	8	5	126943785	0.116667
11	0	0	0	0	1	0	0	0	0	0	0	1	0	0	0	1	1	0	4	0	2.66667	6	3.33333	0	1	29	1	Freund positive Erfahrung	Freund positive Gerüchte	Fremder negative Erfahrung	Isoliertes Spiel	Fremder positive Gerüchte	Fremder positive Erfahrung	Freund negative Gerüchte	Freund negative Erfahrung	Fremder negative Gerüchte	1	2	6	9	4	3	7	8	5	126943785	0.116667
11	0	0	0	0	0	1	0	0	0	0	0	1	0	0	0	1	1	0	4	0	2.66667	6	3.33333	0	1	29	1	Freund positive Erfahrung	Freund positive Gerüchte	Fremder negative Erfahrung	Isoliertes Spiel	Fremder positive Gerüchte	Fremder positive Erfahrung	Freund negative Gerüchte	Freund negative Erfahrung	Fremder negative Gerüchte	1	2	6	9	4	3	7	8	5	126943785	0.116667
11	0	0	0	0	0	0	1	0	0	0	0	1	0	0	0	1	1	0	4	0	2.66667	6	3.33333	0	1	29	1	Freund positive Erfahrung	Freund positive Gerüchte	Fremder negative Erfahrung	Isoliertes Spiel	Fremder positive Gerüchte	Fremder positive Erfahrung	Freund negative Gerüchte	Freund negative Erfahrung	Fremder negative Gerüchte	1	2	6	9	4	3	7	8	5	126943785	0.116667
11	0	0	0	0	0	0	0	1	0	0	0	1	0	0	0	1	1	0	4	0	2.66667	6	3.33333	0	1	29	1	Freund positive Erfahrung	Freund positive Gerüchte	Fremder negative Erfahrung	Isoliertes Spiel	Fremder positive Gerüchte	Fremder positive Erfahrung	Freund negative Gerüchte	Freund negative Erfahrung	Fremder negative Gerüchte	1	2	6	9	4	3	7	8	5	126943785	0.116667
11	0	0	0	0	0	0	0	0	1	0	0	1	0	0	0	1	1	0	4	0	2.66667	6	3.33333	0	1	29	1	Freund positive Erfahrung	Freund positive Gerüchte	Fremder negative Erfahrung	Isoliertes Spiel	Fremder positive Gerüchte	Fremder positive Erfahrung	Freund negative Gerüchte	Freund negative Erfahrung	Fremder negative Gerüchte	1	2	6	9	4	3	7	8	5	126943785	0.116667
11	0	0	0	0	0	0	0	0	0	1	0	1	0	0	0	1	1	0	4	0	2.66667	6	3.33333	0	1	29	1	Freund positive Erfahrung	Freund positive Gerüchte	Fremder negative Erfahrung	Isoliertes Spiel	Fremder positive Gerüchte	Fremder positive Erfahrung	Freund negative Gerüchte	Freund negative Erfahrung	Fremder negative Gerüchte	1	2	6	9	4	3	7	8	5	126943785	0.116667
12	0	1	0	0	0	0	0	0	0	0	0	0	0	1	0	0	1	1	8	1	2.66667	6	3.33333	3.33333	2.375	23	0	Fremder negative Gerüchte	Freund positive Erfahrung	Isoliertes Spiel	Freund positive Gerüchte	Freund negative Gerüchte	Fremder positive Gerüchte	Fremder negative Erfahrung	Freund negative Erfahrung	Fremder positive Erfahrung	5	1	9	2	7	4	6	8	3	519274683	0.15
12	0	0	1	0	0	0	0	0	0	0	0	0	0	1	0	0	1	1	8	1	2.66667	6	3.33333	3.33333	2.375	23	0	Fremder negative Gerüchte	Freund positive Erfahrung	Isoliertes Spiel	Freund positive Gerüchte	Freund negative Gerüchte	Fremder positive Gerüchte	Fremder negative Erfahrung	Freund negative Erfahrung	Fremder positive Erfahrung	5	1	9	2	7	4	6	8	3	519274683	0.15
12	0	0	0	1	0	0	0	0	0	0	0	0	0	1	0	0	1	1	8	1	2.66667	6	3.33333	3.33333	2.375	23	0	Fremder negative Gerüchte	Freund positive Erfahrung	Isoliertes Spiel	Freund positive Gerüchte	Freund negative Gerüchte	Fremder positive Gerüchte	Fremder negative Erfahrung	Freund negative Erfahrung	Fremder positive Erfahrung	5	1	9	2	7	4	6	8	3	519274683	0.15
12	0	0	0	0	1	0	0	0	0	0	0	0	0	1	0	0	1	1	8	1	2.66667	6	3.33333	3.33333	2.375	23	0	Fremder negative Gerüchte	Freund positive Erfahrung	Isoliertes Spiel	Freund positive Gerüchte	Freund negative Gerüchte	Fremder positive Gerüchte	Fremder negative Erfahrung	Freund negative Erfahrung	Fremder positive Erfahrung	5	1	9	2	7	4	6	8	3	519274683	0.15
12	0	0	0	0	0	1	0	0	0	0	0	0	0	1	0	0	1	1	8	1	2.66667	6	3.33333	3.33333	2.375	23	0	Fremder negative Gerüchte	Freund positive Erfahrung	Isoliertes Spiel	Freund positive Gerüchte	Freund negative Gerüchte	Fremder positive Gerüchte	Fremder negative Erfahrung	Freund negative Erfahrung	Fremder positive Erfahrung	5	1	9	2	7	4	6	8	3	519274683	0.15
12	0	0	0	0	0	0	1	0	0	0	0	0	0	1	0	0	1	1	8	1	2.66667	6	3.33333	3.33333	2.375	23	0	Fremder negative Gerüchte	Freund positive Erfahrung	Isoliertes Spiel	Freund positive Gerüchte	Freund negative Gerüchte	Fremder positive Gerüchte	Fremder negative Erfahrung	Freund negative Erfahrung	Fremder positive Erfahrung	5	1	9	2	7	4	6	8	3	519274683	0.15
12	0	0	0	0	0	0	0	1	0	0	0	0	0	1	0	0	1	1	8	1	2.66667	6	3.33333	3.33333	2.375	23	0	Fremder negative Gerüchte	Freund positive Erfahrung	Isoliertes Spiel	Freund positive Gerüchte	Freund negative Gerüchte	Fremder positive Gerüchte	Fremder negative Erfahrung	Freund negative Erfahrung	Fremder positive Erfahrung	5	1	9	2	7	4	6	8	3	519274683	0.15
12	0	0	0	0	0	0	0	0	1	0	0	0	0	1	0	0	1	1	8	1	2.66667	6	3.33333	3.33333	2.375	23	0	Fremder negative Gerüchte	Freund positive Erfahrung	Isoliertes Spiel	Freund positive Gerüchte	Freund negative Gerüchte	Fremder positive Gerüchte	Fremder negative Erfahrung	Freund negative Erfahrung	Fremder positive Erfahrung	5	1	9	2	7	4	6	8	3	519274683	0.15
12	0	0	0	0	0	0	0	0	0	1	0	0	0	1	0	0	1	1	8	1	2.66667	6	3.33333	3.33333	2.375	23	0	Fremder negative Gerüchte	Freund positive Erfahrung	Isoliertes Spiel	Freund positive Gerüchte	Freund negative Gerüchte	Fremder positive Gerüchte	Fremder negative Erfahrung	Freund negative Erfahrung	Fremder positive Erfahrung	5	1	9	2	7	4	6	8	3	519274683	0.15
13	1	1	0	0	0	0	0	0	0	0	0	1	0	0	0	0	1	0	5	1	2.66667	4	3.66667	10	2.75	23	1	Fremder negative Erfahrung	Freund positive Erfahrung	Freund positive Gerüchte	Fremder positive Gerüchte	Freund negative Gerüchte	Isoliertes Spiel	Freund negative Erfahrung	Fremder negative Gerüchte	Fremder positive Erfahrung	6	1	2	4	7	9	8	5	3	612479853	0.2
13	1	0	1	0	0	0	0	0	0	0	0	1	0	0	0	0	1	0	5	1	2.66667	4	3.66667	10	2.75	23	1	Fremder negative Erfahrung	Freund positive Erfahrung	Freund positive Gerüchte	Fremder positive Gerüchte	Freund negative Gerüchte	Isoliertes Spiel	Freund negative Erfahrung	Fremder negative Gerüchte	Fremder positive Erfahrung	6	1	2	4	7	9	8	5	3	612479853	0.2
13	0	0	0	1	0	0	0	0	0	0	0	1	0	0	0	0	1	0	5	1	2.66667	4	3.66667	10	2.75	23	1	Fremder negative Erfahrung	Freund positive Erfahrung	Freund positive Gerüchte	Fremder positive Gerüchte	Freund negative Gerüchte	Isoliertes Spiel	Freund negative Erfahrung	Fremder negative Gerüchte	Fremder positive Erfahrung	6	1	2	4	7	9	8	5	3	612479853	0.2
13	0	0	0	0	1	0	0	0	0	0	0	1	0	0	0	0	1	0	5	1	2.66667	4	3.66667	10	2.75	23	1	Fremder negative Erfahrung	Freund positive Erfahrung	Freund positive Gerüchte	Fremder positive Gerüchte	Freund negative Gerüchte	Isoliertes Spiel	Freund negative Erfahrung	Fremder negative Gerüchte	Fremder positive Erfahrung	6	1	2	4	7	9	8	5	3	612479853	0.2
13	0	0	0	0	0	1	0	0	0	0	0	1	0	0	0	0	1	0	5	1	2.66667	4	3.66667	10	2.75	23	1	Fremder negative Erfahrung	Freund positive Erfahrung	Freund positive Gerüchte	Fremder positive Gerüchte	Freund negative Gerüchte	Isoliertes Spiel	Freund negative Erfahrung	Fremder negative Gerüchte	Fremder positive Erfahrung	6	1	2	4	7	9	8	5	3	612479853	0.2
13	0	0	0	0	0	0	1	0	0	0	0	1	0	0	0	0	1	0	5	1	2.66667	4	3.66667	10	2.75	23	1	Fremder negative Erfahrung	Freund positive Erfahrung	Freund positive Gerüchte	Fremder positive Gerüchte	Freund negative Gerüchte	Isoliertes Spiel	Freund negative Erfahrung	Fremder negative Gerüchte	Fremder positive Erfahrung	6	1	2	4	7	9	8	5	3	612479853	0.2
13	0	0	0	0	0	0	0	1	0	0	0	1	0	0	0	0	1	0	5	1	2.66667	4	3.66667	10	2.75	23	1	Fremder negative Erfahrung	Freund positive Erfahrung	Freund positive Gerüchte	Fremder positive Gerüchte	Freund negative Gerüchte	Isoliertes Spiel	Freund negative Erfahrung	Fremder negative Gerüchte	Fremder positive Erfahrung	6	1	2	4	7	9	8	5	3	612479853	0.2
13	0	0	0	0	0	0	0	0	1	0	0	1	0	0	0	0	1	0	5	1	2.66667	4	3.66667	10	2.75	23	1	Fremder negative Erfahrung	Freund positive Erfahrung	Freund positive Gerüchte	Fremder positive Gerüchte	Freund negative Gerüchte	Isoliertes Spiel	Freund negative Erfahrung	Fremder negative Gerüchte	Fremder positive Erfahrung	6	1	2	4	7	9	8	5	3	612479853	0.2
13	0	0	0	0	0	0	0	0	0	1	0	1	0	0	0	0	1	0	5	1	2.66667	4	3.66667	10	2.75	23	1	Fremder negative Erfahrung	Freund positive Erfahrung	Freund positive Gerüchte	Fremder positive Gerüchte	Freund negative Gerüchte	Isoliertes Spiel	Freund negative Erfahrung	Fremder negative Gerüchte	Fremder positive Erfahrung	6	1	2	4	7	9	8	5	3	612479853	0.2
14	1	1	0	0	0	0	0	0	0	0	0	1	0	0	0	1	1	1	5	1	2.66667	8	2.66667	3.33333	2.375	28	2	Fremder positive Gerüchte	Fremder negative Gerüchte	Freund negative Erfahrung	Freund positive Gerüchte	Fremder positive Erfahrung	Freund positive Erfahrung	Freund negative Gerüchte	Isoliertes Spiel	Fremder negative Erfahrung	4	5	8	2	3	1	7	9	6	458231796	0.133333
14	1	0	1	0	0	0	0	0	0	0	0	1	0	0	0	1	1	1	5	1	2.66667	8	2.66667	3.33333	2.375	28	2	Fremder positive Gerüchte	Fremder negative Gerüchte	Freund negative Erfahrung	Freund positive Gerüchte	Fremder positive Erfahrung	Freund positive Erfahrung	Freund negative Gerüchte	Isoliertes Spiel	Fremder negative Erfahrung	4	5	8	2	3	1	7	9	6	458231796	0.133333
14	0	0	0	1	0	0	0	0	0	0	0	1	0	0	0	1	1	1	5	1	2.66667	8	2.66667	3.33333	2.375	28	2	Fremder positive Gerüchte	Fremder negative Gerüchte	Freund negative Erfahrung	Freund positive Gerüchte	Fremder positive Erfahrung	Freund positive Erfahrung	Freund negative Gerüchte	Isoliertes Spiel	Fremder negative Erfahrung	4	5	8	2	3	1	7	9	6	458231796	0.133333
14	1	0	0	0	1	0	0	0	0	0	0	1	0	0	0	1	1	1	5	1	2.66667	8	2.66667	3.33333	2.375	28	2	Fremder positive Gerüchte	Fremder negative Gerüchte	Freund negative Erfahrung	Freund positive Gerüchte	Fremder positive Erfahrung	Freund positive Erfahrung	Freund negative Gerüchte	Isoliertes Spiel	Fremder negative Erfahrung	4	5	8	2	3	1	7	9	6	458231796	0.133333
14	0	0	0	0	0	1	0	0	0	0	0	1	0	0	0	1	1	1	5	1	2.66667	8	2.66667	3.33333	2.375	28	2	Fremder positive Gerüchte	Fremder negative Gerüchte	Freund negative Erfahrung	Freund positive Gerüchte	Fremder positive Erfahrung	Freund positive Erfahrung	Freund negative Gerüchte	Isoliertes Spiel	Fremder negative Erfahrung	4	5	8	2	3	1	7	9	6	458231796	0.133333
14	0	0	0	0	0	0	1	0	0	0	0	1	0	0	0	1	1	1	5	1	2.66667	8	2.66667	3.33333	2.375	28	2	Fremder positive Gerüchte	Fremder negative Gerüchte	Freund negative Erfahrung	Freund positive Gerüchte	Fremder positive Erfahrung	Freund positive Erfahrung	Freund negative Gerüchte	Isoliertes Spiel	Fremder negative Erfahrung	4	5	8	2	3	1	7	9	6	458231796	0.133333
14	0	0	0	0	0	0	0	1	0	0	0	1	0	0	0	1	1	1	5	1	2.66667	8	2.66667	3.33333	2.375	28	2	Fremder positive Gerüchte	Fremder negative Gerüchte	Freund negative Erfahrung	Freund positive Gerüchte	Fremder positive Erfahrung	Freund positive Erfahrung	Freund negative Gerüchte	Isoliertes Spiel	Fremder negative Erfahrung	4	5	8	2	3	1	7	9	6	458231796	0.133333
14	0	0	0	0	0	0	0	0	1	0	0	1	0	0	0	1	1	1	5	1	2.66667	8	2.66667	3.33333	2.375	28	2	Fremder positive Gerüchte	Fremder negative Gerüchte	Freund negative Erfahrung	Freund positive Gerüchte	Fremder positive Erfahrung	Freund positive Erfahrung	Freund negative Gerüchte	Isoliertes Spiel	Fremder negative Erfahrung	4	5	8	2	3	1	7	9	6	458231796	0.133333
14	0	0	0	0	0	0	0	0	0	1	0	1	0	0	0	1	1	1	5	1	2.66667	8	2.66667	3.33333	2.375	28	2	Fremder positive Gerüchte	Fremder negative Gerüchte	Freund negative Erfahrung	Freund positive Gerüchte	Fremder positive Erfahrung	Freund positive Erfahrung	Freund negative Gerüchte	Isoliertes Spiel	Fremder negative Erfahrung	4	5	8	2	3	1	7	9	6	458231796	0.133333
15	1	1	0	0	0	0	0	0	0	0	1	1	0	0	0	1	1	0	16	1	1.66667	4	3.66667	6	3	24	4	Freund negative Gerüchte	Freund positive Erfahrung	Fremder negative Gerüchte	Freund negative Erfahrung	Freund positive Gerüchte	Fremder positive Gerüchte	Fremder positive Erfahrung	Fremder negative Erfahrung	Isoliertes Spiel	7	1	5	8	2	4	3	6	9	715824369	0.166667
15	1	0	1	0	0	0	0	0	0	0	1	1	0	0	0	1	1	0	16	1	1.66667	4	3.66667	6	3	24	4	Freund negative Gerüchte	Freund positive Erfahrung	Fremder negative Gerüchte	Freund negative Erfahrung	Freund positive Gerüchte	Fremder positive Gerüchte	Fremder positive Erfahrung	Fremder negative Erfahrung	Isoliertes Spiel	7	1	5	8	2	4	3	6	9	715824369	0.166667
15	0	0	0	1	0	0	0	0	0	0	1	1	0	0	0	1	1	0	16	1	1.66667	4	3.66667	6	3	24	4	Freund negative Gerüchte	Freund positive Erfahrung	Fremder negative Gerüchte	Freund negative Erfahrung	Freund positive Gerüchte	Fremder positive Gerüchte	Fremder positive Erfahrung	Fremder negative Erfahrung	Isoliertes Spiel	7	1	5	8	2	4	3	6	9	715824369	0.166667
15	0	0	0	0	1	0	0	0	0	0	1	1	0	0	0	1	1	0	16	1	1.66667	4	3.66667	6	3	24	4	Freund negative Gerüchte	Freund positive Erfahrung	Fremder negative Gerüchte	Freund negative Erfahrung	Freund positive Gerüchte	Fremder positive Gerüchte	Fremder positive Erfahrung	Fremder negative Erfahrung	Isoliertes Spiel	7	1	5	8	2	4	3	6	9	715824369	0.166667
15	0	0	0	0	0	1	0	0	0	0	1	1	0	0	0	1	1	0	16	1	1.66667	4	3.66667	6	3	24	4	Freund negative Gerüchte	Freund positive Erfahrung	Fremder negative Gerüchte	Freund negative Erfahrung	Freund positive Gerüchte	Fremder positive Gerüchte	Fremder positive Erfahrung	Fremder negative Erfahrung	Isoliertes Spiel	7	1	5	8	2	4	3	6	9	715824369	0.166667
15	0	0	0	0	0	0	1	0	0	0	1	1	0	0	0	1	1	0	16	1	1.66667	4	3.66667	6	3	24	4	Freund negative Gerüchte	Freund positive Erfahrung	Fremder negative Gerüchte	Freund negative Erfahrung	Freund positive Gerüchte	Fremder positive Gerüchte	Fremder positive Erfahrung	Fremder negative Erfahrung	Isoliertes Spiel	7	1	5	8	2	4	3	6	9	715824369	0.166667
15	0	0	0	0	0	0	0	1	0	0	1	1	0	0	0	1	1	0	16	1	1.66667	4	3.66667	6	3	24	4	Freund negative Gerüchte	Freund positive Erfahrung	Fremder negative Gerüchte	Freund negative Erfahrung	Freund positive Gerüchte	Fremder positive Gerüchte	Fremder positive Erfahrung	Fremder negative Erfahrung	Isoliertes Spiel	7	1	5	8	2	4	3	6	9	715824369	0.166667
15	0	0	0	0	0	0	0	0	1	0	1	1	0	0	0	1	1	0	16	1	1.66667	4	3.66667	6	3	24	4	Freund negative Gerüchte	Freund positive Erfahrung	Fremder negative Gerüchte	Freund negative Erfahrung	Freund positive Gerüchte	Fremder positive Gerüchte	Fremder positive Erfahrung	Fremder negative Erfahrung	Isoliertes Spiel	7	1	5	8	2	4	3	6	9	715824369	0.166667
15	0	0	0	0	0	0	0	0	0	1	1	1	0	0	0	1	1	0	16	1	1.66667	4	3.66667	6	3	24	4	Freund negative Gerüchte	Freund positive Erfahrung	Fremder negative Gerüchte	Freund negative Erfahrung	Freund positive Gerüchte	Fremder positive Gerüchte	Fremder positive Erfahrung	Fremder negative Erfahrung	Isoliertes Spiel	7	1	5	8	2	4	3	6	9	715824369	0.166667
16	0	1	0	0	0	0	0	0	0	0	0	0	0	0	1	1	1	1	6	1	2.33333	3	3.66667	4.33333	1.875	30	1	Freund negative Gerüchte	Fremder negative Erfahrung	Fremder positive Gerüchte	Freund positive Gerüchte	Freund negative Erfahrung	Fremder negative Gerüchte	Isoliertes Spiel	Freund positive Erfahrung	Fremder positive Erfahrung	7	6	4	2	8	5	9	1	3	764285913	0.25
16	0	0	1	0	0	0	0	0	0	0	0	0	0	0	1	1	1	1	6	1	2.33333	3	3.66667	4.33333	1.875	30	1	Freund negative Gerüchte	Fremder negative Erfahrung	Fremder positive Gerüchte	Freund positive Gerüchte	Freund negative Erfahrung	Fremder negative Gerüchte	Isoliertes Spiel	Freund positive Erfahrung	Fremder positive Erfahrung	7	6	4	2	8	5	9	1	3	764285913	0.25
16	0	0	0	1	0	0	0	0	0	0	0	0	0	0	1	1	1	1	6	1	2.33333	3	3.66667	4.33333	1.875	30	1	Freund negative Gerüchte	Fremder negative Erfahrung	Fremder positive Gerüchte	Freund positive Gerüchte	Freund negative Erfahrung	Fremder negative Gerüchte	Isoliertes Spiel	Freund positive Erfahrung	Fremder positive Erfahrung	7	6	4	2	8	5	9	1	3	764285913	0.25
16	0	0	0	0	1	0	0	0	0	0	0	0	0	0	1	1	1	1	6	1	2.33333	3	3.66667	4.33333	1.875	30	1	Freund negative Gerüchte	Fremder negative Erfahrung	Fremder positive Gerüchte	Freund positive Gerüchte	Freund negative Erfahrung	Fremder negative Gerüchte	Isoliertes Spiel	Freund positive Erfahrung	Fremder positive Erfahrung	7	6	4	2	8	5	9	1	3	764285913	0.25
16	0	0	0	0	0	1	0	0	0	0	0	0	0	0	1	1	1	1	6	1	2.33333	3	3.66667	4.33333	1.875	30	1	Freund negative Gerüchte	Fremder negative Erfahrung	Fremder positive Gerüchte	Freund positive Gerüchte	Freund negative Erfahrung	Fremder negative Gerüchte	Isoliertes Spiel	Freund positive Erfahrung	Fremder positive Erfahrung	7	6	4	2	8	5	9	1	3	764285913	0.25
16	0	0	0	0	0	0	1	0	0	0	0	0	0	0	1	1	1	1	6	1	2.33333	3	3.66667	4.33333	1.875	30	1	Freund negative Gerüchte	Fremder negative Erfahrung	Fremder positive Gerüchte	Freund positive Gerüchte	Freund negative Erfahrung	Fremder negative Gerüchte	Isoliertes Spiel	Freund positive Erfahrung	Fremder positive Erfahrung	7	6	4	2	8	5	9	1	3	764285913	0.25
16	0	0	0	0	0	0	0	1	0	0	0	0	0	0	1	1	1	1	6	1	2.33333	3	3.66667	4.33333	1.875	30	1	Freund negative Gerüchte	Fremder negative Erfahrung	Fremder positive Gerüchte	Freund positive Gerüchte	Freund negative Erfahrung	Fremder negative Gerüchte	Isoliertes Spiel	Freund positive Erfahrung	Fremder positive Erfahrung	7	6	4	2	8	5	9	1	3	764285913	0.25
16	0	0	0	0	0	0	0	0	1	0	0	0	0	0	1	1	1	1	6	1	2.33333	3	3.66667	4.33333	1.875	30	1	Freund negative Gerüchte	Fremder negative Erfahrung	Fremder positive Gerüchte	Freund positive Gerüchte	Freund negative Erfahrung	Fremder negative Gerüchte	Isoliertes Spiel	Freund positive Erfahrung	Fremder positive Erfahrung	7	6	4	2	8	5	9	1	3	764285913	0.25
16	0	0	0	0	0	0	0	0	0	1	0	0	0	0	1	1	1	1	6	1	2.33333	3	3.66667	4.33333	1.875	30	1	Freund negative Gerüchte	Fremder negative Erfahrung	Fremder positive Gerüchte	Freund positive Gerüchte	Freund negative Erfahrung	Fremder negative Gerüchte	Isoliertes Spiel	Freund positive Erfahrung	Fremder positive Erfahrung	7	6	4	2	8	5	9	1	3	764285913	0.25
17	1	1	0	0	0	0	0	0	0	0	0	1	0	0	0	0	1	0	3	1	2	4	2.33333	4	2.875	23	0	Fremder negative Erfahrung	Fremder negative Gerüchte	Fremder positive Erfahrung	Isoliertes Spiel	Freund negative Gerüchte	Freund positive Erfahrung	Freund negative Erfahrung	Freund positive Gerüchte	Fremder positive Gerüchte	6	5	3	9	7	1	8	2	4	653971824	0.183333
17	1	0	1	0	0	0	0	0	0	0	0	1	0	0	0	0	1	0	3	1	2	4	2.33333	4	2.875	23	0	Fremder negative Erfahrung	Fremder negative Gerüchte	Fremder positive Erfahrung	Isoliertes Spiel	Freund negative Gerüchte	Freund positive Erfahrung	Freund negative Erfahrung	Freund positive Gerüchte	Fremder positive Gerüchte	6	5	3	9	7	1	8	2	4	653971824	0.183333
17	0	0	0	1	0	0	0	0	0	0	0	1	0	0	0	0	1	0	3	1	2	4	2.33333	4	2.875	23	0	Fremder negative Erfahrung	Fremder negative Gerüchte	Fremder positive Erfahrung	Isoliertes Spiel	Freund negative Gerüchte	Freund positive Erfahrung	Freund negative Erfahrung	Freund positive Gerüchte	Fremder positive Gerüchte	6	5	3	9	7	1	8	2	4	653971824	0.183333
17	0	0	0	0	1	0	0	0	0	0	0	1	0	0	0	0	1	0	3	1	2	4	2.33333	4	2.875	23	0	Fremder negative Erfahrung	Fremder negative Gerüchte	Fremder positive Erfahrung	Isoliertes Spiel	Freund negative Gerüchte	Freund positive Erfahrung	Freund negative Erfahrung	Freund positive Gerüchte	Fremder positive Gerüchte	6	5	3	9	7	1	8	2	4	653971824	0.183333
17	0	0	0	0	0	1	0	0	0	0	0	1	0	0	0	0	1	0	3	1	2	4	2.33333	4	2.875	23	0	Fremder negative Erfahrung	Fremder negative Gerüchte	Fremder positive Erfahrung	Isoliertes Spiel	Freund negative Gerüchte	Freund positive Erfahrung	Freund negative Erfahrung	Freund positive Gerüchte	Fremder positive Gerüchte	6	5	3	9	7	1	8	2	4	653971824	0.183333
17	0	0	0	0	0	0	1	0	0	0	0	1	0	0	0	0	1	0	3	1	2	4	2.33333	4	2.875	23	0	Fremder negative Erfahrung	Fremder negative Gerüchte	Fremder positive Erfahrung	Isoliertes Spiel	Freund negative Gerüchte	Freund positive Erfahrung	Freund negative Erfahrung	Freund positive Gerüchte	Fremder positive Gerüchte	6	5	3	9	7	1	8	2	4	653971824	0.183333
17	0	0	0	0	0	0	0	1	0	0	0	1	0	0	0	0	1	0	3	1	2	4	2.33333	4	2.875	23	0	Fremder negative Erfahrung	Fremder negative Gerüchte	Fremder positive Erfahrung	Isoliertes Spiel	Freund negative Gerüchte	Freund positive Erfahrung	Freund negative Erfahrung	Freund positive Gerüchte	Fremder positive Gerüchte	6	5	3	9	7	1	8	2	4	653971824	0.183333
17	0	0	0	0	0	0	0	0	1	0	0	1	0	0	0	0	1	0	3	1	2	4	2.33333	4	2.875	23	0	Fremder negative Erfahrung	Fremder negative Gerüchte	Fremder positive Erfahrung	Isoliertes Spiel	Freund negative Gerüchte	Freund positive Erfahrung	Freund negative Erfahrung	Freund positive Gerüchte	Fremder positive Gerüchte	6	5	3	9	7	1	8	2	4	653971824	0.183333
17	1	0	0	0	0	0	0	0	0	1	0	1	0	0	0	0	1	0	3	1	2	4	2.33333	4	2.875	23	0	Fremder negative Erfahrung	Fremder negative Gerüchte	Fremder positive Erfahrung	Isoliertes Spiel	Freund negative Gerüchte	Freund positive Erfahrung	Freund negative Erfahrung	Freund positive Gerüchte	Fremder positive Gerüchte	6	5	3	9	7	1	8	2	4	653971824	0.183333
18	1	1	0	0	0	0	0	0	0	0	0	1	0	0	0	1	1	1	5	1	2.66667	5	2.33333	6	1.75	21	1	Freund positive Erfahrung	Fremder positive Erfahrung	Fremder positive Gerüchte	Freund negative Erfahrung	Freund positive Gerüchte	Fremder negative Erfahrung	Isoliertes Spiel	Fremder negative Gerüchte	Freund negative Gerüchte	1	3	4	8	2	6	9	5	7	134826957	0.133333
18	0	0	1	0	0	0	0	0	0	0	0	1	0	0	0	1	1	1	5	1	2.66667	5	2.33333	6	1.75	21	1	Freund positive Erfahrung	Fremder positive Erfahrung	Fremder positive Gerüchte	Freund negative Erfahrung	Freund positive Gerüchte	Fremder negative Erfahrung	Isoliertes Spiel	Fremder negative Gerüchte	Freund negative Gerüchte	1	3	4	8	2	6	9	5	7	134826957	0.133333
18	1	0	0	1	0	0	0	0	0	0	0	1	0	0	0	1	1	1	5	1	2.66667	5	2.33333	6	1.75	21	1	Freund positive Erfahrung	Fremder positive Erfahrung	Fremder positive Gerüchte	Freund negative Erfahrung	Freund positive Gerüchte	Fremder negative Erfahrung	Isoliertes Spiel	Fremder negative Gerüchte	Freund negative Gerüchte	1	3	4	8	2	6	9	5	7	134826957	0.133333
18	0	0	0	0	1	0	0	0	0	0	0	1	0	0	0	1	1	1	5	1	2.66667	5	2.33333	6	1.75	21	1	Freund positive Erfahrung	Fremder positive Erfahrung	Fremder positive Gerüchte	Freund negative Erfahrung	Freund positive Gerüchte	Fremder negative Erfahrung	Isoliertes Spiel	Fremder negative Gerüchte	Freund negative Gerüchte	1	3	4	8	2	6	9	5	7	134826957	0.133333
18	1	0	0	0	0	1	0	0	0	0	0	1	0	0	0	1	1	1	5	1	2.66667	5	2.33333	6	1.75	21	1	Freund positive Erfahrung	Fremder positive Erfahrung	Fremder positive Gerüchte	Freund negative Erfahrung	Freund positive Gerüchte	Fremder negative Erfahrung	Isoliertes Spiel	Fremder negative Gerüchte	Freund negative Gerüchte	1	3	4	8	2	6	9	5	7	134826957	0.133333
18	0	0	0	0	0	0	1	0	0	0	0	1	0	0	0	1	1	1	5	1	2.66667	5	2.33333	6	1.75	21	1	Freund positive Erfahrung	Fremder positive Erfahrung	Fremder positive Gerüchte	Freund negative Erfahrung	Freund positive Gerüchte	Fremder negative Erfahrung	Isoliertes Spiel	Fremder negative Gerüchte	Freund negative Gerüchte	1	3	4	8	2	6	9	5	7	134826957	0.133333
18	1	0	0	0	0	0	0	1	0	0	0	1	0	0	0	1	1	1	5	1	2.66667	5	2.33333	6	1.75	21	1	Freund positive Erfahrung	Fremder positive Erfahrung	Fremder positive Gerüchte	Freund negative Erfahrung	Freund positive Gerüchte	Fremder negative Erfahrung	Isoliertes Spiel	Fremder negative Gerüchte	Freund negative Gerüchte	1	3	4	8	2	6	9	5	7	134826957	0.133333
18	0	0	0	0	0	0	0	0	1	0	0	1	0	0	0	1	1	1	5	1	2.66667	5	2.33333	6	1.75	21	1	Freund positive Erfahrung	Fremder positive Erfahrung	Fremder positive Gerüchte	Freund negative Erfahrung	Freund positive Gerüchte	Fremder negative Erfahrung	Isoliertes Spiel	Fremder negative Gerüchte	Freund negative Gerüchte	1	3	4	8	2	6	9	5	7	134826957	0.133333
18	1	0	0	0	0	0	0	0	0	1	0	1	0	0	0	1	1	1	5	1	2.66667	5	2.33333	6	1.75	21	1	Freund positive Erfahrung	Fremder positive Erfahrung	Fremder positive Gerüchte	Freund negative Erfahrung	Freund positive Gerüchte	Fremder negative Erfahrung	Isoliertes Spiel	Fremder negative Gerüchte	Freund negative Gerüchte	1	3	4	8	2	6	9	5	7	134826957	0.133333
19	1	1	0	0	0	0	0	0	0	0	0	0	0	0	1	1	1	0	3	1	2.33333	8	3.66667	10.6667	3.5	20	3	Fremder positive Gerüchte	Fremder negative Gerüchte	Fremder positive Erfahrung	Freund negative Erfahrung	Freund negative Gerüchte	Fremder negative Erfahrung	Freund positive Gerüchte	Isoliertes Spiel	Freund positive Erfahrung	4	5	3	8	7	6	2	9	1	453876291	0.316667
19	1	0	1	0	0	0	0	0	0	0	0	0	0	0	1	1	1	0	3	1	2.33333	8	3.66667	10.6667	3.5	20	3	Fremder positive Gerüchte	Fremder negative Gerüchte	Fremder positive Erfahrung	Freund negative Erfahrung	Freund negative Gerüchte	Fremder negative Erfahrung	Freund positive Gerüchte	Isoliertes Spiel	Freund positive Erfahrung	4	5	3	8	7	6	2	9	1	453876291	0.316667
19	0	0	0	1	0	0	0	0	0	0	0	0	0	0	1	1	1	0	3	1	2.33333	8	3.66667	10.6667	3.5	20	3	Fremder positive Gerüchte	Fremder negative Gerüchte	Fremder positive Erfahrung	Freund negative Erfahrung	Freund negative Gerüchte	Fremder negative Erfahrung	Freund positive Gerüchte	Isoliertes Spiel	Freund positive Erfahrung	4	5	3	8	7	6	2	9	1	453876291	0.316667
19	0	0	0	0	1	0	0	0	0	0	0	0	0	0	1	1	1	0	3	1	2.33333	8	3.66667	10.6667	3.5	20	3	Fremder positive Gerüchte	Fremder negative Gerüchte	Fremder positive Erfahrung	Freund negative Erfahrung	Freund negative Gerüchte	Fremder negative Erfahrung	Freund positive Gerüchte	Isoliertes Spiel	Freund positive Erfahrung	4	5	3	8	7	6	2	9	1	453876291	0.316667
19	0	0	0	0	0	1	0	0	0	0	0	0	0	0	1	1	1	0	3	1	2.33333	8	3.66667	10.6667	3.5	20	3	Fremder positive Gerüchte	Fremder negative Gerüchte	Fremder positive Erfahrung	Freund negative Erfahrung	Freund negative Gerüchte	Fremder negative Erfahrung	Freund positive Gerüchte	Isoliertes Spiel	Freund positive Erfahrung	4	5	3	8	7	6	2	9	1	453876291	0.316667
19	0	0	0	0	0	0	1	0	0	0	0	0	0	0	1	1	1	0	3	1	2.33333	8	3.66667	10.6667	3.5	20	3	Fremder positive Gerüchte	Fremder negative Gerüchte	Fremder positive Erfahrung	Freund negative Erfahrung	Freund negative Gerüchte	Fremder negative Erfahrung	Freund positive Gerüchte	Isoliertes Spiel	Freund positive Erfahrung	4	5	3	8	7	6	2	9	1	453876291	0.316667
19	0	0	0	0	0	0	0	1	0	0	0	0	0	0	1	1	1	0	3	1	2.33333	8	3.66667	10.6667	3.5	20	3	Fremder positive Gerüchte	Fremder negative Gerüchte	Fremder positive Erfahrung	Freund negative Erfahrung	Freund negative Gerüchte	Fremder negative Erfahrung	Freund positive Gerüchte	Isoliertes Spiel	Freund positive Erfahrung	4	5	3	8	7	6	2	9	1	453876291	0.316667
19	0	0	0	0	0	0	0	0	1	0	0	0	0	0	1	1	1	0	3	1	2.33333	8	3.66667	10.6667	3.5	20	3	Fremder positive Gerüchte	Fremder negative Gerüchte	Fremder positive Erfahrung	Freund negative Erfahrung	Freund negative Gerüchte	Fremder negative Erfahrung	Freund positive Gerüchte	Isoliertes Spiel	Freund positive Erfahrung	4	5	3	8	7	6	2	9	1	453876291	0.316667
19	0	0	0	0	0	0	0	0	0	1	0	0	0	0	1	1	1	0	3	1	2.33333	8	3.66667	10.6667	3.5	20	3	Fremder positive Gerüchte	Fremder negative Gerüchte	Fremder positive Erfahrung	Freund negative Erfahrung	Freund negative Gerüchte	Fremder negative Erfahrung	Freund positive Gerüchte	Isoliertes Spiel	Freund positive Erfahrung	4	5	3	8	7	6	2	9	1	453876291	0.316667
20	1	1	0	0	0	0	0	0	0	0	0	1	0	0	0	0	1	1	10	1	2.66667	10	2	4.66667	2.875	22	1	Freund positive Gerüchte	Isoliertes Spiel	Freund negative Gerüchte	Fremder negative Gerüchte	Fremder positive Erfahrung	Fremder positive Gerüchte	Freund negative Erfahrung	Fremder negative Erfahrung	Freund positive Erfahrung	2	9	7	5	3	4	8	6	1	297534861	0.116667
20	1	0	1	0	0	0	0	0	0	0	0	1	0	0	0	0	1	1	10	1	2.66667	10	2	4.66667	2.875	22	1	Freund positive Gerüchte	Isoliertes Spiel	Freund negative Gerüchte	Fremder negative Gerüchte	Fremder positive Erfahrung	Fremder positive Gerüchte	Freund negative Erfahrung	Fremder negative Erfahrung	Freund positive Erfahrung	2	9	7	5	3	4	8	6	1	297534861	0.116667
20	1	0	0	1	0	0	0	0	0	0	0	1	0	0	0	0	1	1	10	1	2.66667	10	2	4.66667	2.875	22	1	Freund positive Gerüchte	Isoliertes Spiel	Freund negative Gerüchte	Fremder negative Gerüchte	Fremder positive Erfahrung	Fremder positive Gerüchte	Freund negative Erfahrung	Fremder negative Erfahrung	Freund positive Erfahrung	2	9	7	5	3	4	8	6	1	297534861	0.116667
20	1	0	0	0	1	0	0	0	0	0	0	1	0	0	0	0	1	1	10	1	2.66667	10	2	4.66667	2.875	22	1	Freund positive Gerüchte	Isoliertes Spiel	Freund negative Gerüchte	Fremder negative Gerüchte	Fremder positive Erfahrung	Fremder positive Gerüchte	Freund negative Erfahrung	Fremder negative Erfahrung	Freund positive Erfahrung	2	9	7	5	3	4	8	6	1	297534861	0.116667
20	1	0	0	0	0	1	0	0	0	0	0	1	0	0	0	0	1	1	10	1	2.66667	10	2	4.66667	2.875	22	1	Freund positive Gerüchte	Isoliertes Spiel	Freund negative Gerüchte	Fremder negative Gerüchte	Fremder positive Erfahrung	Fremder positive Gerüchte	Freund negative Erfahrung	Fremder negative Erfahrung	Freund positive Erfahrung	2	9	7	5	3	4	8	6	1	297534861	0.116667
20	1	0	0	0	0	0	1	0	0	0	0	1	0	0	0	0	1	1	10	1	2.66667	10	2	4.66667	2.875	22	1	Freund positive Gerüchte	Isoliertes Spiel	Freund negative Gerüchte	Fremder negative Gerüchte	Fremder positive Erfahrung	Fremder positive Gerüchte	Freund negative Erfahrung	Fremder negative Erfahrung	Freund positive Erfahrung	2	9	7	5	3	4	8	6	1	297534861	0.116667
20	1	0	0	0	0	0	0	1	0	0	0	1	0	0	0	0	1	1	10	1	2.66667	10	2	4.66667	2.875	22	1	Freund positive Gerüchte	Isoliertes Spiel	Freund negative Gerüchte	Fremder negative Gerüchte	Fremder positive Erfahrung	Fremder positive Gerüchte	Freund negative Erfahrung	Fremder negative Erfahrung	Freund positive Erfahrung	2	9	7	5	3	4	8	6	1	297534861	0.116667
20	1	0	0	0	0	0	0	0	1	0	0	1	0	0	0	0	1	1	10	1	2.66667	10	2	4.66667	2.875	22	1	Freund positive Gerüchte	Isoliertes Spiel	Freund negative Gerüchte	Fremder negative Gerüchte	Fremder positive Erfahrung	Fremder positive Gerüchte	Freund negative Erfahrung	Fremder negative Erfahrung	Freund positive Erfahrung	2	9	7	5	3	4	8	6	1	297534861	0.116667
20	1	0	0	0	0	0	0	0	0	1	0	1	0	0	0	0	1	1	10	1	2.66667	10	2	4.66667	2.875	22	1	Freund positive Gerüchte	Isoliertes Spiel	Freund negative Gerüchte	Fremder negative Gerüchte	Fremder positive Erfahrung	Fremder positive Gerüchte	Freund negative Erfahrung	Fremder negative Erfahrung	Freund positive Erfahrung	2	9	7	5	3	4	8	6	1	297534861	0.116667
21	1	1	0	0	0	0	0	0	0	0	0	1	0	0	0	0	1	1	2	1	2.33333	5	2	4.33333	2.875	24	1	Freund positive Erfahrung	Freund negative Erfahrung	Isoliertes Spiel	Freund positive Gerüchte	Freund negative Gerüchte	Fremder positive Gerüchte	Fremder positive Erfahrung	Fremder negative Erfahrung	Fremder negative Gerüchte	1	8	9	2	7	4	3	6	5	189274365	0.316667
21	1	0	1	0	0	0	0	0	0	0	0	1	0	0	0	0	1	1	2	1	2.33333	5	2	4.33333	2.875	24	1	Freund positive Erfahrung	Freund negative Erfahrung	Isoliertes Spiel	Freund positive Gerüchte	Freund negative Gerüchte	Fremder positive Gerüchte	Fremder positive Erfahrung	Fremder negative Erfahrung	Fremder negative Gerüchte	1	8	9	2	7	4	3	6	5	189274365	0.316667
21	1	0	0	1	0	0	0	0	0	0	0	1	0	0	0	0	1	1	2	1	2.33333	5	2	4.33333	2.875	24	1	Freund positive Erfahrung	Freund negative Erfahrung	Isoliertes Spiel	Freund positive Gerüchte	Freund negative Gerüchte	Fremder positive Gerüchte	Fremder positive Erfahrung	Fremder negative Erfahrung	Fremder negative Gerüchte	1	8	9	2	7	4	3	6	5	189274365	0.316667
21	1	0	0	0	1	0	0	0	0	0	0	1	0	0	0	0	1	1	2	1	2.33333	5	2	4.33333	2.875	24	1	Freund positive Erfahrung	Freund negative Erfahrung	Isoliertes Spiel	Freund positive Gerüchte	Freund negative Gerüchte	Fremder positive Gerüchte	Fremder positive Erfahrung	Fremder negative Erfahrung	Fremder negative Gerüchte	1	8	9	2	7	4	3	6	5	189274365	0.316667
21	0	0	0	0	0	1	0	0	0	0	0	1	0	0	0	0	1	1	2	1	2.33333	5	2	4.33333	2.875	24	1	Freund positive Erfahrung	Freund negative Erfahrung	Isoliertes Spiel	Freund positive Gerüchte	Freund negative Gerüchte	Fremder positive Gerüchte	Fremder positive Erfahrung	Fremder negative Erfahrung	Fremder negative Gerüchte	1	8	9	2	7	4	3	6	5	189274365	0.316667
21	0	0	0	0	0	0	1	0	0	0	0	1	0	0	0	0	1	1	2	1	2.33333	5	2	4.33333	2.875	24	1	Freund positive Erfahrung	Freund negative Erfahrung	Isoliertes Spiel	Freund positive Gerüchte	Freund negative Gerüchte	Fremder positive Gerüchte	Fremder positive Erfahrung	Fremder negative Erfahrung	Fremder negative Gerüchte	1	8	9	2	7	4	3	6	5	189274365	0.316667
21	0	0	0	0	0	0	0	1	0	0	0	1	0	0	0	0	1	1	2	1	2.33333	5	2	4.33333	2.875	24	1	Freund positive Erfahrung	Freund negative Erfahrung	Isoliertes Spiel	Freund positive Gerüchte	Freund negative Gerüchte	Fremder positive Gerüchte	Fremder positive Erfahrung	Fremder negative Erfahrung	Fremder negative Gerüchte	1	8	9	2	7	4	3	6	5	189274365	0.316667
21	0	0	0	0	0	0	0	0	1	0	0	1	0	0	0	0	1	1	2	1	2.33333	5	2	4.33333	2.875	24	1	Freund positive Erfahrung	Freund negative Erfahrung	Isoliertes Spiel	Freund positive Gerüchte	Freund negative Gerüchte	Fremder positive Gerüchte	Fremder positive Erfahrung	Fremder negative Erfahrung	Fremder negative Gerüchte	1	8	9	2	7	4	3	6	5	189274365	0.316667
21	1	0	0	0	0	0	0	0	0	1	0	1	0	0	0	0	1	1	2	1	2.33333	5	2	4.33333	2.875	24	1	Freund positive Erfahrung	Freund negative Erfahrung	Isoliertes Spiel	Freund positive Gerüchte	Freund negative Gerüchte	Fremder positive Gerüchte	Fremder positive Erfahrung	Fremder negative Erfahrung	Fremder negative Gerüchte	1	8	9	2	7	4	3	6	5	189274365	0.316667
22	1	1	0	0	0	0	0	0	0	0	1	1	0	0	0	1	1	0	4	1	2	4	3	8.33333	3.5	22	2	Freund negative Erfahrung	Freund negative Gerüchte	Fremder negative Gerüchte	Freund positive Gerüchte	Fremder positive Gerüchte	Isoliertes Spiel	Fremder negative Erfahrung	Fremder positive Erfahrung	Freund positive Erfahrung	8	7	5	2	4	9	6	3	1	875249631	0.216667
22	1	0	1	0	0	0	0	0	0	0	1	1	0	0	0	1	1	0	4	1	2	4	3	8.33333	3.5	22	2	Freund negative Erfahrung	Freund negative Gerüchte	Fremder negative Gerüchte	Freund positive Gerüchte	Fremder positive Gerüchte	Isoliertes Spiel	Fremder negative Erfahrung	Fremder positive Erfahrung	Freund positive Erfahrung	8	7	5	2	4	9	6	3	1	875249631	0.216667
22	0	0	0	1	0	0	0	0	0	0	1	1	0	0	0	1	1	0	4	1	2	4	3	8.33333	3.5	22	2	Freund negative Erfahrung	Freund negative Gerüchte	Fremder negative Gerüchte	Freund positive Gerüchte	Fremder positive Gerüchte	Isoliertes Spiel	Fremder negative Erfahrung	Fremder positive Erfahrung	Freund positive Erfahrung	8	7	5	2	4	9	6	3	1	875249631	0.216667
22	1	0	0	0	1	0	0	0	0	0	1	1	0	0	0	1	1	0	4	1	2	4	3	8.33333	3.5	22	2	Freund negative Erfahrung	Freund negative Gerüchte	Fremder negative Gerüchte	Freund positive Gerüchte	Fremder positive Gerüchte	Isoliertes Spiel	Fremder negative Erfahrung	Fremder positive Erfahrung	Freund positive Erfahrung	8	7	5	2	4	9	6	3	1	875249631	0.216667
22	0	0	0	0	0	1	0	0	0	0	1	1	0	0	0	1	1	0	4	1	2	4	3	8.33333	3.5	22	2	Freund negative Erfahrung	Freund negative Gerüchte	Fremder negative Gerüchte	Freund positive Gerüchte	Fremder positive Gerüchte	Isoliertes Spiel	Fremder negative Erfahrung	Fremder positive Erfahrung	Freund positive Erfahrung	8	7	5	2	4	9	6	3	1	875249631	0.216667
22	0	0	0	0	0	0	1	0	0	0	1	1	0	0	0	1	1	0	4	1	2	4	3	8.33333	3.5	22	2	Freund negative Erfahrung	Freund negative Gerüchte	Fremder negative Gerüchte	Freund positive Gerüchte	Fremder positive Gerüchte	Isoliertes Spiel	Fremder negative Erfahrung	Fremder positive Erfahrung	Freund positive Erfahrung	8	7	5	2	4	9	6	3	1	875249631	0.216667
22	0	0	0	0	0	0	0	1	0	0	1	1	0	0	0	1	1	0	4	1	2	4	3	8.33333	3.5	22	2	Freund negative Erfahrung	Freund negative Gerüchte	Fremder negative Gerüchte	Freund positive Gerüchte	Fremder positive Gerüchte	Isoliertes Spiel	Fremder negative Erfahrung	Fremder positive Erfahrung	Freund positive Erfahrung	8	7	5	2	4	9	6	3	1	875249631	0.216667
22	0	0	0	0	0	0	0	0	1	0	1	1	0	0	0	1	1	0	4	1	2	4	3	8.33333	3.5	22	2	Freund negative Erfahrung	Freund negative Gerüchte	Fremder negative Gerüchte	Freund positive Gerüchte	Fremder positive Gerüchte	Isoliertes Spiel	Fremder negative Erfahrung	Fremder positive Erfahrung	Freund positive Erfahrung	8	7	5	2	4	9	6	3	1	875249631	0.216667
22	0	0	0	0	0	0	0	0	0	1	1	1	0	0	0	1	1	0	4	1	2	4	3	8.33333	3.5	22	2	Freund negative Erfahrung	Freund negative Gerüchte	Fremder negative Gerüchte	Freund positive Gerüchte	Fremder positive Gerüchte	Isoliertes Spiel	Fremder negative Erfahrung	Fremder positive Erfahrung	Freund positive Erfahrung	8	7	5	2	4	9	6	3	1	875249631	0.216667
23	1	1	0	0	0	0	0	0	0	0	1	0	0	0	1	0	1	0	1	1	1.66667	3	3.33333	4.33333	3.25	22	2	Freund positive Gerüchte	Isoliertes Spiel	Freund negative Erfahrung	Freund positive Erfahrung	Fremder negative Erfahrung	Fremder positive Erfahrung	Fremder negative Gerüchte	Freund negative Gerüchte	Fremder positive Gerüchte	2	9	8	1	6	3	5	7	4	298163574	0.233333
23	0	0	1	0	0	0	0	0	0	0	1	0	0	0	1	0	1	0	1	1	1.66667	3	3.33333	4.33333	3.25	22	2	Freund positive Gerüchte	Isoliertes Spiel	Freund negative Erfahrung	Freund positive Erfahrung	Fremder negative Erfahrung	Fremder positive Erfahrung	Fremder negative Gerüchte	Freund negative Gerüchte	Fremder positive Gerüchte	2	9	8	1	6	3	5	7	4	298163574	0.233333
23	0	0	0	1	0	0	0	0	0	0	1	0	0	0	1	0	1	0	1	1	1.66667	3	3.33333	4.33333	3.25	22	2	Freund positive Gerüchte	Isoliertes Spiel	Freund negative Erfahrung	Freund positive Erfahrung	Fremder negative Erfahrung	Fremder positive Erfahrung	Fremder negative Gerüchte	Freund negative Gerüchte	Fremder positive Gerüchte	2	9	8	1	6	3	5	7	4	298163574	0.233333
23	0	0	0	0	1	0	0	0	0	0	1	0	0	0	1	0	1	0	1	1	1.66667	3	3.33333	4.33333	3.25	22	2	Freund positive Gerüchte	Isoliertes Spiel	Freund negative Erfahrung	Freund positive Erfahrung	Fremder negative Erfahrung	Fremder positive Erfahrung	Fremder negative Gerüchte	Freund negative Gerüchte	Fremder positive Gerüchte	2	9	8	1	6	3	5	7	4	298163574	0.233333
23	0	0	0	0	0	1	0	0	0	0	1	0	0	0	1	0	1	0	1	1	1.66667	3	3.33333	4.33333	3.25	22	2	Freund positive Gerüchte	Isoliertes Spiel	Freund negative Erfahrung	Freund positive Erfahrung	Fremder negative Erfahrung	Fremder positive Erfahrung	Fremder negative Gerüchte	Freund negative Gerüchte	Fremder positive Gerüchte	2	9	8	1	6	3	5	7	4	298163574	0.233333
23	0	0	0	0	0	0	1	0	0	0	1	0	0	0	1	0	1	0	1	1	1.66667	3	3.33333	4.33333	3.25	22	2	Freund positive Gerüchte	Isoliertes Spiel	Freund negative Erfahrung	Freund positive Erfahrung	Fremder negative Erfahrung	Fremder positive Erfahrung	Fremder negative Gerüchte	Freund negative Gerüchte	Fremder positive Gerüchte	2	9	8	1	6	3	5	7	4	298163574	0.233333
23	0	0	0	0	0	0	0	1	0	0	1	0	0	0	1	0	1	0	1	1	1.66667	3	3.33333	4.33333	3.25	22	2	Freund positive Gerüchte	Isoliertes Spiel	Freund negative Erfahrung	Freund positive Erfahrung	Fremder negative Erfahrung	Fremder positive Erfahrung	Fremder negative Gerüchte	Freund negative Gerüchte	Fremder positive Gerüchte	2	9	8	1	6	3	5	7	4	298163574	0.233333
23	0	0	0	0	0	0	0	0	1	0	1	0	0	0	1	0	1	0	1	1	1.66667	3	3.33333	4.33333	3.25	22	2	Freund positive Gerüchte	Isoliertes Spiel	Freund negative Erfahrung	Freund positive Erfahrung	Fremder negative Erfahrung	Fremder positive Erfahrung	Fremder negative Gerüchte	Freund negative Gerüchte	Fremder positive Gerüchte	2	9	8	1	6	3	5	7	4	298163574	0.233333
23	0	0	0	0	0	0	0	0	0	1	1	0	0	0	1	0	1	0	1	1	1.66667	3	3.33333	4.33333	3.25	22	2	Freund positive Gerüchte	Isoliertes Spiel	Freund negative Erfahrung	Freund positive Erfahrung	Fremder negative Erfahrung	Fremder positive Erfahrung	Fremder negative Gerüchte	Freund negative Gerüchte	Fremder positive Gerüchte	2	9	8	1	6	3	5	7	4	298163574	0.233333
24	1	1	0	0	0	0	0	0	0	0	0	1	0	0	0	0	1	1	3	1	2	6	2.66667	4.66667	3.125	25	2	Fremder negative Erfahrung	Fremder negative Gerüchte	Fremder positive Erfahrung	Freund negative Erfahrung	Freund positive Erfahrung	Freund negative Gerüchte	Fremder positive Gerüchte	Freund positive Gerüchte	Isoliertes Spiel	6	5	3	8	1	7	4	2	9	653817429	0.4
24	1	0	1	0	0	0	0	0	0	0	0	1	0	0	0	0	1	1	3	1	2	6	2.66667	4.66667	3.125	25	2	Fremder negative Erfahrung	Fremder negative Gerüchte	Fremder positive Erfahrung	Freund negative Erfahrung	Freund positive Erfahrung	Freund negative Gerüchte	Fremder positive Gerüchte	Freund positive Gerüchte	Isoliertes Spiel	6	5	3	8	1	7	4	2	9	653817429	0.4
24	0	0	0	1	0	0	0	0	0	0	0	1	0	0	0	0	1	1	3	1	2	6	2.66667	4.66667	3.125	25	2	Fremder negative Erfahrung	Fremder negative Gerüchte	Fremder positive Erfahrung	Freund negative Erfahrung	Freund positive Erfahrung	Freund negative Gerüchte	Fremder positive Gerüchte	Freund positive Gerüchte	Isoliertes Spiel	6	5	3	8	1	7	4	2	9	653817429	0.4
24	0	0	0	0	1	0	0	0	0	0	0	1	0	0	0	0	1	1	3	1	2	6	2.66667	4.66667	3.125	25	2	Fremder negative Erfahrung	Fremder negative Gerüchte	Fremder positive Erfahrung	Freund negative Erfahrung	Freund positive Erfahrung	Freund negative Gerüchte	Fremder positive Gerüchte	Freund positive Gerüchte	Isoliertes Spiel	6	5	3	8	1	7	4	2	9	653817429	0.4
24	0	0	0	0	0	1	0	0	0	0	0	1	0	0	0	0	1	1	3	1	2	6	2.66667	4.66667	3.125	25	2	Fremder negative Erfahrung	Fremder negative Gerüchte	Fremder positive Erfahrung	Freund negative Erfahrung	Freund positive Erfahrung	Freund negative Gerüchte	Fremder positive Gerüchte	Freund positive Gerüchte	Isoliertes Spiel	6	5	3	8	1	7	4	2	9	653817429	0.4
24	0	0	0	0	0	0	1	0	0	0	0	1	0	0	0	0	1	1	3	1	2	6	2.66667	4.66667	3.125	25	2	Fremder negative Erfahrung	Fremder negative Gerüchte	Fremder positive Erfahrung	Freund negative Erfahrung	Freund positive Erfahrung	Freund negative Gerüchte	Fremder positive Gerüchte	Freund positive Gerüchte	Isoliertes Spiel	6	5	3	8	1	7	4	2	9	653817429	0.4
24	0	0	0	0	0	0	0	1	0	0	0	1	0	0	0	0	1	1	3	1	2	6	2.66667	4.66667	3.125	25	2	Fremder negative Erfahrung	Fremder negative Gerüchte	Fremder positive Erfahrung	Freund negative Erfahrung	Freund positive Erfahrung	Freund negative Gerüchte	Fremder positive Gerüchte	Freund positive Gerüchte	Isoliertes Spiel	6	5	3	8	1	7	4	2	9	653817429	0.4
24	0	0	0	0	0	0	0	0	1	0	0	1	0	0	0	0	1	1	3	1	2	6	2.66667	4.66667	3.125	25	2	Fremder negative Erfahrung	Fremder negative Gerüchte	Fremder positive Erfahrung	Freund negative Erfahrung	Freund positive Erfahrung	Freund negative Gerüchte	Fremder positive Gerüchte	Freund positive Gerüchte	Isoliertes Spiel	6	5	3	8	1	7	4	2	9	653817429	0.4
24	0	0	0	0	0	0	0	0	0	1	0	1	0	0	0	0	1	1	3	1	2	6	2.66667	4.66667	3.125	25	2	Fremder negative Erfahrung	Fremder negative Gerüchte	Fremder positive Erfahrung	Freund negative Erfahrung	Freund positive Erfahrung	Freund negative Gerüchte	Fremder positive Gerüchte	Freund positive Gerüchte	Isoliertes Spiel	6	5	3	8	1	7	4	2	9	653817429	0.4
25	1	1	0	0	0	0	0	0	0	0	0	1	0	0	0	1	1	0	11	0	2	3	3	3.33333	3	29	1	Freund positive Erfahrung	Freund negative Erfahrung	Freund positive Gerüchte	Fremder negative Erfahrung	Fremder positive Gerüchte	Isoliertes Spiel	Fremder positive Erfahrung	Fremder negative Gerüchte	Freund negative Gerüchte	1	8	2	6	4	9	3	5	7	182649357	0.783333
25	1	0	1	0	0	0	0	0	0	0	0	1	0	0	0	1	1	0	11	0	2	3	3	3.33333	3	29	1	Freund positive Erfahrung	Freund negative Erfahrung	Freund positive Gerüchte	Fremder negative Erfahrung	Fremder positive Gerüchte	Isoliertes Spiel	Fremder positive Erfahrung	Fremder negative Gerüchte	Freund negative Gerüchte	1	8	2	6	4	9	3	5	7	182649357	0.783333
25	1	0	0	1	0	0	0	0	0	0	0	1	0	0	0	1	1	0	11	0	2	3	3	3.33333	3	29	1	Freund positive Erfahrung	Freund negative Erfahrung	Freund positive Gerüchte	Fremder negative Erfahrung	Fremder positive Gerüchte	Isoliertes Spiel	Fremder positive Erfahrung	Fremder negative Gerüchte	Freund negative Gerüchte	1	8	2	6	4	9	3	5	7	182649357	0.783333
25	1	0	0	0	1	0	0	0	0	0	0	1	0	0	0	1	1	0	11	0	2	3	3	3.33333	3	29	1	Freund positive Erfahrung	Freund negative Erfahrung	Freund positive Gerüchte	Fremder negative Erfahrung	Fremder positive Gerüchte	Isoliertes Spiel	Fremder positive Erfahrung	Fremder negative Gerüchte	Freund negative Gerüchte	1	8	2	6	4	9	3	5	7	182649357	0.783333
25	0	0	0	0	0	1	0	0	0	0	0	1	0	0	0	1	1	0	11	0	2	3	3	3.33333	3	29	1	Freund positive Erfahrung	Freund negative Erfahrung	Freund positive Gerüchte	Fremder negative Erfahrung	Fremder positive Gerüchte	Isoliertes Spiel	Fremder positive Erfahrung	Fremder negative Gerüchte	Freund negative Gerüchte	1	8	2	6	4	9	3	5	7	182649357	0.783333
25	0	0	0	0	0	0	1	0	0	0	0	1	0	0	0	1	1	0	11	0	2	3	3	3.33333	3	29	1	Freund positive Erfahrung	Freund negative Erfahrung	Freund positive Gerüchte	Fremder negative Erfahrung	Fremder positive Gerüchte	Isoliertes Spiel	Fremder positive Erfahrung	Fremder negative Gerüchte	Freund negative Gerüchte	1	8	2	6	4	9	3	5	7	182649357	0.783333
25	0	0	0	0	0	0	0	1	0	0	0	1	0	0	0	1	1	0	11	0	2	3	3	3.33333	3	29	1	Freund positive Erfahrung	Freund negative Erfahrung	Freund positive Gerüchte	Fremder negative Erfahrung	Fremder positive Gerüchte	Isoliertes Spiel	Fremder positive Erfahrung	Fremder negative Gerüchte	Freund negative Gerüchte	1	8	2	6	4	9	3	5	7	182649357	0.783333
25	0	0	0	0	0	0	0	0	1	0	0	1	0	0	0	1	1	0	11	0	2	3	3	3.33333	3	29	1	Freund positive Erfahrung	Freund negative Erfahrung	Freund positive Gerüchte	Fremder negative Erfahrung	Fremder positive Gerüchte	Isoliertes Spiel	Fremder positive Erfahrung	Fremder negative Gerüchte	Freund negative Gerüchte	1	8	2	6	4	9	3	5	7	182649357	0.783333
25	0	0	0	0	0	0	0	0	0	1	0	1	0	0	0	1	1	0	11	0	2	3	3	3.33333	3	29	1	Freund positive Erfahrung	Freund negative Erfahrung	Freund positive Gerüchte	Fremder negative Erfahrung	Fremder positive Gerüchte	Isoliertes Spiel	Fremder positive Erfahrung	Fremder negative Gerüchte	Freund negative Gerüchte	1	8	2	6	4	9	3	5	7	182649357	0.783333
26	1	1	0	0	0	0	0	0	0	0	0	0	0	1	0	0	1	1	7	1	2	8	3.33333	5	2.875	23	0	Fremder positive Erfahrung	Fremder negative Gerüchte	Isoliertes Spiel	Freund positive Erfahrung	Freund negative Erfahrung	Freund positive Gerüchte	Freund negative Gerüchte	Fremder positive Gerüchte	Fremder negative Erfahrung	3	5	9	1	8	2	7	4	6	359182746	0.166667
26	0	0	1	0	0	0	0	0	0	0	0	0	0	1	0	0	1	1	7	1	2	8	3.33333	5	2.875	23	0	Fremder positive Erfahrung	Fremder negative Gerüchte	Isoliertes Spiel	Freund positive Erfahrung	Freund negative Erfahrung	Freund positive Gerüchte	Freund negative Gerüchte	Fremder positive Gerüchte	Fremder negative Erfahrung	3	5	9	1	8	2	7	4	6	359182746	0.166667
26	0	0	0	1	0	0	0	0	0	0	0	0	0	1	0	0	1	1	7	1	2	8	3.33333	5	2.875	23	0	Fremder positive Erfahrung	Fremder negative Gerüchte	Isoliertes Spiel	Freund positive Erfahrung	Freund negative Erfahrung	Freund positive Gerüchte	Freund negative Gerüchte	Fremder positive Gerüchte	Fremder negative Erfahrung	3	5	9	1	8	2	7	4	6	359182746	0.166667
26	0	0	0	0	1	0	0	0	0	0	0	0	0	1	0	0	1	1	7	1	2	8	3.33333	5	2.875	23	0	Fremder positive Erfahrung	Fremder negative Gerüchte	Isoliertes Spiel	Freund positive Erfahrung	Freund negative Erfahrung	Freund positive Gerüchte	Freund negative Gerüchte	Fremder positive Gerüchte	Fremder negative Erfahrung	3	5	9	1	8	2	7	4	6	359182746	0.166667
26	0	0	0	0	0	1	0	0	0	0	0	0	0	1	0	0	1	1	7	1	2	8	3.33333	5	2.875	23	0	Fremder positive Erfahrung	Fremder negative Gerüchte	Isoliertes Spiel	Freund positive Erfahrung	Freund negative Erfahrung	Freund positive Gerüchte	Freund negative Gerüchte	Fremder positive Gerüchte	Fremder negative Erfahrung	3	5	9	1	8	2	7	4	6	359182746	0.166667
26	0	0	0	0	0	0	1	0	0	0	0	0	0	1	0	0	1	1	7	1	2	8	3.33333	5	2.875	23	0	Fremder positive Erfahrung	Fremder negative Gerüchte	Isoliertes Spiel	Freund positive Erfahrung	Freund negative Erfahrung	Freund positive Gerüchte	Freund negative Gerüchte	Fremder positive Gerüchte	Fremder negative Erfahrung	3	5	9	1	8	2	7	4	6	359182746	0.166667
26	0	0	0	0	0	0	0	1	0	0	0	0	0	1	0	0	1	1	7	1	2	8	3.33333	5	2.875	23	0	Fremder positive Erfahrung	Fremder negative Gerüchte	Isoliertes Spiel	Freund positive Erfahrung	Freund negative Erfahrung	Freund positive Gerüchte	Freund negative Gerüchte	Fremder positive Gerüchte	Fremder negative Erfahrung	3	5	9	1	8	2	7	4	6	359182746	0.166667
26	0	0	0	0	0	0	0	0	1	0	0	0	0	1	0	0	1	1	7	1	2	8	3.33333	5	2.875	23	0	Fremder positive Erfahrung	Fremder negative Gerüchte	Isoliertes Spiel	Freund positive Erfahrung	Freund negative Erfahrung	Freund positive Gerüchte	Freund negative Gerüchte	Fremder positive Gerüchte	Fremder negative Erfahrung	3	5	9	1	8	2	7	4	6	359182746	0.166667
26	0	0	0	0	0	0	0	0	0	1	0	0	0	1	0	0	1	1	7	1	2	8	3.33333	5	2.875	23	0	Fremder positive Erfahrung	Fremder negative Gerüchte	Isoliertes Spiel	Freund positive Erfahrung	Freund negative Erfahrung	Freund positive Gerüchte	Freund negative Gerüchte	Fremder positive Gerüchte	Fremder negative Erfahrung	3	5	9	1	8	2	7	4	6	359182746	0.166667
27	0	1	0	0	0	0	0	0	0	0	0	0	0	1	0	1	1	0	12	1	2.33333	8	2.33333	7.33333	4.5	24	2	Freund negative Gerüchte	Fremder negative Erfahrung	Freund positive Gerüchte	Fremder positive Erfahrung	Freund negative Erfahrung	Fremder negative Gerüchte	Freund positive Erfahrung	Isoliertes Spiel	Fremder positive Gerüchte	7	6	2	3	8	5	1	9	4	762385194	0.516667
27	0	0	1	0	0	0	0	0	0	0	0	0	0	1	0	1	1	0	12	1	2.33333	8	2.33333	7.33333	4.5	24	2	Freund negative Gerüchte	Fremder negative Erfahrung	Freund positive Gerüchte	Fremder positive Erfahrung	Freund negative Erfahrung	Fremder negative Gerüchte	Freund positive Erfahrung	Isoliertes Spiel	Fremder positive Gerüchte	7	6	2	3	8	5	1	9	4	762385194	0.516667
27	0	0	0	1	0	0	0	0	0	0	0	0	0	1	0	1	1	0	12	1	2.33333	8	2.33333	7.33333	4.5	24	2	Freund negative Gerüchte	Fremder negative Erfahrung	Freund positive Gerüchte	Fremder positive Erfahrung	Freund negative Erfahrung	Fremder negative Gerüchte	Freund positive Erfahrung	Isoliertes Spiel	Fremder positive Gerüchte	7	6	2	3	8	5	1	9	4	762385194	0.516667
27	0	0	0	0	1	0	0	0	0	0	0	0	0	1	0	1	1	0	12	1	2.33333	8	2.33333	7.33333	4.5	24	2	Freund negative Gerüchte	Fremder negative Erfahrung	Freund positive Gerüchte	Fremder positive Erfahrung	Freund negative Erfahrung	Fremder negative Gerüchte	Freund positive Erfahrung	Isoliertes Spiel	Fremder positive Gerüchte	7	6	2	3	8	5	1	9	4	762385194	0.516667
27	0	0	0	0	0	1	0	0	0	0	0	0	0	1	0	1	1	0	12	1	2.33333	8	2.33333	7.33333	4.5	24	2	Freund negative Gerüchte	Fremder negative Erfahrung	Freund positive Gerüchte	Fremder positive Erfahrung	Freund negative Erfahrung	Fremder negative Gerüchte	Freund positive Erfahrung	Isoliertes Spiel	Fremder positive Gerüchte	7	6	2	3	8	5	1	9	4	762385194	0.516667
27	0	0	0	0	0	0	1	0	0	0	0	0	0	1	0	1	1	0	12	1	2.33333	8	2.33333	7.33333	4.5	24	2	Freund negative Gerüchte	Fremder negative Erfahrung	Freund positive Gerüchte	Fremder positive Erfahrung	Freund negative Erfahrung	Fremder negative Gerüchte	Freund positive Erfahrung	Isoliertes Spiel	Fremder positive Gerüchte	7	6	2	3	8	5	1	9	4	762385194	0.516667
27	0	0	0	0	0	0	0	1	0	0	0	0	0	1	0	1	1	0	12	1	2.33333	8	2.33333	7.33333	4.5	24	2	Freund negative Gerüchte	Fremder negative Erfahrung	Freund positive Gerüchte	Fremder positive Erfahrung	Freund negative Erfahrung	Fremder negative Gerüchte	Freund positive Erfahrung	Isoliertes Spiel	Fremder positive Gerüchte	7	6	2	3	8	5	1	9	4	762385194	0.516667
27	0	0	0	0	0	0	0	0	1	0	0	0	0	1	0	1	1	0	12	1	2.33333	8	2.33333	7.33333	4.5	24	2	Freund negative Gerüchte	Fremder negative Erfahrung	Freund positive Gerüchte	Fremder positive Erfahrung	Freund negative Erfahrung	Fremder negative Gerüchte	Freund positive Erfahrung	Isoliertes Spiel	Fremder positive Gerüchte	7	6	2	3	8	5	1	9	4	762385194	0.516667
27	1	0	0	0	0	0	0	0	0	1	0	0	0	1	0	1	1	0	12	1	2.33333	8	2.33333	7.33333	4.5	24	2	Freund negative Gerüchte	Fremder negative Erfahrung	Freund positive Gerüchte	Fremder positive Erfahrung	Freund negative Erfahrung	Fremder negative Gerüchte	Freund positive Erfahrung	Isoliertes Spiel	Fremder positive Gerüchte	7	6	2	3	8	5	1	9	4	762385194	0.516667
28	1	1	0	0	0	0	0	0	0	0	1	1	0	0	0	0	1	0	15	1	1.66667	8	3	1.66667	2.5	31	0	Isoliertes Spiel	Freund positive Gerüchte	Freund negative Erfahrung	Fremder positive Gerüchte	Fremder positive Erfahrung	Fremder negative Gerüchte	Fremder negative Erfahrung	Freund positive Erfahrung	Freund negative Gerüchte	9	2	8	4	3	5	6	1	7	928435617	0.166667
28	0	0	1	0	0	0	0	0	0	0	1	1	0	0	0	0	1	0	15	1	1.66667	8	3	1.66667	2.5	31	0	Isoliertes Spiel	Freund positive Gerüchte	Freund negative Erfahrung	Fremder positive Gerüchte	Fremder positive Erfahrung	Fremder negative Gerüchte	Fremder negative Erfahrung	Freund positive Erfahrung	Freund negative Gerüchte	9	2	8	4	3	5	6	1	7	928435617	0.166667
28	1	0	0	1	0	0	0	0	0	0	1	1	0	0	0	0	1	0	15	1	1.66667	8	3	1.66667	2.5	31	0	Isoliertes Spiel	Freund positive Gerüchte	Freund negative Erfahrung	Fremder positive Gerüchte	Fremder positive Erfahrung	Fremder negative Gerüchte	Fremder negative Erfahrung	Freund positive Erfahrung	Freund negative Gerüchte	9	2	8	4	3	5	6	1	7	928435617	0.166667
28	1	0	0	0	1	0	0	0	0	0	1	1	0	0	0	0	1	0	15	1	1.66667	8	3	1.66667	2.5	31	0	Isoliertes Spiel	Freund positive Gerüchte	Freund negative Erfahrung	Fremder positive Gerüchte	Fremder positive Erfahrung	Fremder negative Gerüchte	Fremder negative Erfahrung	Freund positive Erfahrung	Freund negative Gerüchte	9	2	8	4	3	5	6	1	7	928435617	0.166667
28	0	0	0	0	0	1	0	0	0	0	1	1	0	0	0	0	1	0	15	1	1.66667	8	3	1.66667	2.5	31	0	Isoliertes Spiel	Freund positive Gerüchte	Freund negative Erfahrung	Fremder positive Gerüchte	Fremder positive Erfahrung	Fremder negative Gerüchte	Fremder negative Erfahrung	Freund positive Erfahrung	Freund negative Gerüchte	9	2	8	4	3	5	6	1	7	928435617	0.166667
28	0	0	0	0	0	0	1	0	0	0	1	1	0	0	0	0	1	0	15	1	1.66667	8	3	1.66667	2.5	31	0	Isoliertes Spiel	Freund positive Gerüchte	Freund negative Erfahrung	Fremder positive Gerüchte	Fremder positive Erfahrung	Fremder negative Gerüchte	Fremder negative Erfahrung	Freund positive Erfahrung	Freund negative Gerüchte	9	2	8	4	3	5	6	1	7	928435617	0.166667
28	0	0	0	0	0	0	0	1	0	0	1	1	0	0	0	0	1	0	15	1	1.66667	8	3	1.66667	2.5	31	0	Isoliertes Spiel	Freund positive Gerüchte	Freund negative Erfahrung	Fremder positive Gerüchte	Fremder positive Erfahrung	Fremder negative Gerüchte	Fremder negative Erfahrung	Freund positive Erfahrung	Freund negative Gerüchte	9	2	8	4	3	5	6	1	7	928435617	0.166667
28	0	0	0	0	0	0	0	0	1	0	1	1	0	0	0	0	1	0	15	1	1.66667	8	3	1.66667	2.5	31	0	Isoliertes Spiel	Freund positive Gerüchte	Freund negative Erfahrung	Fremder positive Gerüchte	Fremder positive Erfahrung	Fremder negative Gerüchte	Fremder negative Erfahrung	Freund positive Erfahrung	Freund negative Gerüchte	9	2	8	4	3	5	6	1	7	928435617	0.166667
28	1	0	0	0	0	0	0	0	0	1	1	1	0	0	0	0	1	0	15	1	1.66667	8	3	1.66667	2.5	31	0	Isoliertes Spiel	Freund positive Gerüchte	Freund negative Erfahrung	Fremder positive Gerüchte	Fremder positive Erfahrung	Fremder negative Gerüchte	Fremder negative Erfahrung	Freund positive Erfahrung	Freund negative Gerüchte	9	2	8	4	3	5	6	1	7	928435617	0.166667
29	1	1	0	0	0	0	0	0	0	0	0	1	0	0	0	1	1	0	7	1	2.33333	7	2.33333	6.66667	3.25	21	2	Freund positive Erfahrung	Fremder positive Erfahrung	Fremder positive Gerüchte	Fremder negative Erfahrung	Freund positive Gerüchte	Fremder negative Gerüchte	Isoliertes Spiel	Freund negative Erfahrung	Freund negative Gerüchte	1	3	4	6	2	5	9	8	7	134625987	0.183333
29	1	0	1	0	0	0	0	0	0	0	0	1	0	0	0	1	1	0	7	1	2.33333	7	2.33333	6.66667	3.25	21	2	Freund positive Erfahrung	Fremder positive Erfahrung	Fremder positive Gerüchte	Fremder negative Erfahrung	Freund positive Gerüchte	Fremder negative Gerüchte	Isoliertes Spiel	Freund negative Erfahrung	Freund negative Gerüchte	1	3	4	6	2	5	9	8	7	134625987	0.183333
29	0	0	0	1	0	0	0	0	0	0	0	1	0	0	0	1	1	0	7	1	2.33333	7	2.33333	6.66667	3.25	21	2	Freund positive Erfahrung	Fremder positive Erfahrung	Fremder positive Gerüchte	Fremder negative Erfahrung	Freund positive Gerüchte	Fremder negative Gerüchte	Isoliertes Spiel	Freund negative Erfahrung	Freund negative Gerüchte	1	3	4	6	2	5	9	8	7	134625987	0.183333
29	0	0	0	0	1	0	0	0	0	0	0	1	0	0	0	1	1	0	7	1	2.33333	7	2.33333	6.66667	3.25	21	2	Freund positive Erfahrung	Fremder positive Erfahrung	Fremder positive Gerüchte	Fremder negative Erfahrung	Freund positive Gerüchte	Fremder negative Gerüchte	Isoliertes Spiel	Freund negative Erfahrung	Freund negative Gerüchte	1	3	4	6	2	5	9	8	7	134625987	0.183333
29	0	0	0	0	0	1	0	0	0	0	0	1	0	0	0	1	1	0	7	1	2.33333	7	2.33333	6.66667	3.25	21	2	Freund positive Erfahrung	Fremder positive Erfahrung	Fremder positive Gerüchte	Fremder negative Erfahrung	Freund positive Gerüchte	Fremder negative Gerüchte	Isoliertes Spiel	Freund negative Erfahrung	Freund negative Gerüchte	1	3	4	6	2	5	9	8	7	134625987	0.183333
29	0	0	0	0	0	0	1	0	0	0	0	1	0	0	0	1	1	0	7	1	2.33333	7	2.33333	6.66667	3.25	21	2	Freund positive Erfahrung	Fremder positive Erfahrung	Fremder positive Gerüchte	Fremder negative Erfahrung	Freund positive Gerüchte	Fremder negative Gerüchte	Isoliertes Spiel	Freund negative Erfahrung	Freund negative Gerüchte	1	3	4	6	2	5	9	8	7	134625987	0.183333
29	0	0	0	0	0	0	0	1	0	0	0	1	0	0	0	1	1	0	7	1	2.33333	7	2.33333	6.66667	3.25	21	2	Freund positive Erfahrung	Fremder positive Erfahrung	Fremder positive Gerüchte	Fremder negative Erfahrung	Freund positive Gerüchte	Fremder negative Gerüchte	Isoliertes Spiel	Freund negative Erfahrung	Freund negative Gerüchte	1	3	4	6	2	5	9	8	7	134625987	0.183333
29	0	0	0	0	0	0	0	0	1	0	0	1	0	0	0	1	1	0	7	1	2.33333	7	2.33333	6.66667	3.25	21	2	Freund positive Erfahrung	Fremder positive Erfahrung	Fremder positive Gerüchte	Fremder negative Erfahrung	Freund positive Gerüchte	Fremder negative Gerüchte	Isoliertes Spiel	Freund negative Erfahrung	Freund negative Gerüchte	1	3	4	6	2	5	9	8	7	134625987	0.183333
29	0	0	0	0	0	0	0	0	0	1	0	1	0	0	0	1	1	0	7	1	2.33333	7	2.33333	6.66667	3.25	21	2	Freund positive Erfahrung	Fremder positive Erfahrung	Fremder positive Gerüchte	Fremder negative Erfahrung	Freund positive Gerüchte	Fremder negative Gerüchte	Isoliertes Spiel	Freund negative Erfahrung	Freund negative Gerüchte	1	3	4	6	2	5	9	8	7	134625987	0.183333
30	1	1	0	0	0	0	0	0	0	0	0	1	0	0	0	1	1	0	10	1	2.66667	8	3	3.66667	3.375	26	2	Fremder positive Erfahrung	Fremder negative Erfahrung	Freund negative Erfahrung	Freund negative Gerüchte	Isoliertes Spiel	Fremder positive Gerüchte	Freund positive Erfahrung	Freund positive Gerüchte	Fremder negative Gerüchte	3	6	8	7	9	4	1	2	5	368794125	0.316667
30	1	0	1	0	0	0	0	0	0	0	0	1	0	0	0	1	1	0	10	1	2.66667	8	3	3.66667	3.375	26	2	Fremder positive Erfahrung	Fremder negative Erfahrung	Freund negative Erfahrung	Freund negative Gerüchte	Isoliertes Spiel	Fremder positive Gerüchte	Freund positive Erfahrung	Freund positive Gerüchte	Fremder negative Gerüchte	3	6	8	7	9	4	1	2	5	368794125	0.316667
30	0	0	0	1	0	0	0	0	0	0	0	1	0	0	0	1	1	0	10	1	2.66667	8	3	3.66667	3.375	26	2	Fremder positive Erfahrung	Fremder negative Erfahrung	Freund negative Erfahrung	Freund negative Gerüchte	Isoliertes Spiel	Fremder positive Gerüchte	Freund positive Erfahrung	Freund positive Gerüchte	Fremder negative Gerüchte	3	6	8	7	9	4	1	2	5	368794125	0.316667
30	1	0	0	0	1	0	0	0	0	0	0	1	0	0	0	1	1	0	10	1	2.66667	8	3	3.66667	3.375	26	2	Fremder positive Erfahrung	Fremder negative Erfahrung	Freund negative Erfahrung	Freund negative Gerüchte	Isoliertes Spiel	Fremder positive Gerüchte	Freund positive Erfahrung	Freund positive Gerüchte	Fremder negative Gerüchte	3	6	8	7	9	4	1	2	5	368794125	0.316667
30	0	0	0	0	0	1	0	0	0	0	0	1	0	0	0	1	1	0	10	1	2.66667	8	3	3.66667	3.375	26	2	Fremder positive Erfahrung	Fremder negative Erfahrung	Freund negative Erfahrung	Freund negative Gerüchte	Isoliertes Spiel	Fremder positive Gerüchte	Freund positive Erfahrung	Freund positive Gerüchte	Fremder negative Gerüchte	3	6	8	7	9	4	1	2	5	368794125	0.316667
30	0	0	0	0	0	0	1	0	0	0	0	1	0	0	0	1	1	0	10	1	2.66667	8	3	3.66667	3.375	26	2	Fremder positive Erfahrung	Fremder negative Erfahrung	Freund negative Erfahrung	Freund negative Gerüchte	Isoliertes Spiel	Fremder positive Gerüchte	Freund positive Erfahrung	Freund positive Gerüchte	Fremder negative Gerüchte	3	6	8	7	9	4	1	2	5	368794125	0.316667
30	0	0	0	0	0	0	0	1	0	0	0	1	0	0	0	1	1	0	10	1	2.66667	8	3	3.66667	3.375	26	2	Fremder positive Erfahrung	Fremder negative Erfahrung	Freund negative Erfahrung	Freund negative Gerüchte	Isoliertes Spiel	Fremder positive Gerüchte	Freund positive Erfahrung	Freund positive Gerüchte	Fremder negative Gerüchte	3	6	8	7	9	4	1	2	5	368794125	0.316667
30	0	0	0	0	0	0	0	0	1	0	0	1	0	0	0	1	1	0	10	1	2.66667	8	3	3.66667	3.375	26	2	Fremder positive Erfahrung	Fremder negative Erfahrung	Freund negative Erfahrung	Freund negative Gerüchte	Isoliertes Spiel	Fremder positive Gerüchte	Freund positive Erfahrung	Freund positive Gerüchte	Fremder negative Gerüchte	3	6	8	7	9	4	1	2	5	368794125	0.316667
30	1	0	0	0	0	0	0	0	0	1	0	1	0	0	0	1	1	0	10	1	2.66667	8	3	3.66667	3.375	26	2	Fremder positive Erfahrung	Fremder negative Erfahrung	Freund negative Erfahrung	Freund negative Gerüchte	Isoliertes Spiel	Fremder positive Gerüchte	Freund positive Erfahrung	Freund positive Gerüchte	Fremder negative Gerüchte	3	6	8	7	9	4	1	2	5	368794125	0.316667
31	0	1	0	0	0	0	0	0	0	0	0	0	1	0	0	0	1	1	2	1	2	10	3.66667	4.33333	2.25	21	1	Fremder positive Gerüchte	Fremder negative Erfahrung	Isoliertes Spiel	Fremder negative Gerüchte	Freund positive Erfahrung	Fremder positive Erfahrung	Freund negative Gerüchte	Freund positive Gerüchte	Freund negative Erfahrung	4	6	9	5	1	3	7	2	8	469513728	0.35
31	0	0	1	0	0	0	0	0	0	0	0	0	1	0	0	0	1	1	2	1	2	10	3.66667	4.33333	2.25	21	1	Fremder positive Gerüchte	Fremder negative Erfahrung	Isoliertes Spiel	Fremder negative Gerüchte	Freund positive Erfahrung	Fremder positive Erfahrung	Freund negative Gerüchte	Freund positive Gerüchte	Freund negative Erfahrung	4	6	9	5	1	3	7	2	8	469513728	0.35
31	0	0	0	1	0	0	0	0	0	0	0	0	1	0	0	0	1	1	2	1	2	10	3.66667	4.33333	2.25	21	1	Fremder positive Gerüchte	Fremder negative Erfahrung	Isoliertes Spiel	Fremder negative Gerüchte	Freund positive Erfahrung	Fremder positive Erfahrung	Freund negative Gerüchte	Freund positive Gerüchte	Freund negative Erfahrung	4	6	9	5	1	3	7	2	8	469513728	0.35
31	0	0	0	0	1	0	0	0	0	0	0	0	1	0	0	0	1	1	2	1	2	10	3.66667	4.33333	2.25	21	1	Fremder positive Gerüchte	Fremder negative Erfahrung	Isoliertes Spiel	Fremder negative Gerüchte	Freund positive Erfahrung	Fremder positive Erfahrung	Freund negative Gerüchte	Freund positive Gerüchte	Freund negative Erfahrung	4	6	9	5	1	3	7	2	8	469513728	0.35
31	0	0	0	0	0	1	0	0	0	0	0	0	1	0	0	0	1	1	2	1	2	10	3.66667	4.33333	2.25	21	1	Fremder positive Gerüchte	Fremder negative Erfahrung	Isoliertes Spiel	Fremder negative Gerüchte	Freund positive Erfahrung	Fremder positive Erfahrung	Freund negative Gerüchte	Freund positive Gerüchte	Freund negative Erfahrung	4	6	9	5	1	3	7	2	8	469513728	0.35
31	0	0	0	0	0	0	1	0	0	0	0	0	1	0	0	0	1	1	2	1	2	10	3.66667	4.33333	2.25	21	1	Fremder positive Gerüchte	Fremder negative Erfahrung	Isoliertes Spiel	Fremder negative Gerüchte	Freund positive Erfahrung	Fremder positive Erfahrung	Freund negative Gerüchte	Freund positive Gerüchte	Freund negative Erfahrung	4	6	9	5	1	3	7	2	8	469513728	0.35
31	0	0	0	0	0	0	0	1	0	0	0	0	1	0	0	0	1	1	2	1	2	10	3.66667	4.33333	2.25	21	1	Fremder positive Gerüchte	Fremder negative Erfahrung	Isoliertes Spiel	Fremder negative Gerüchte	Freund positive Erfahrung	Fremder positive Erfahrung	Freund negative Gerüchte	Freund positive Gerüchte	Freund negative Erfahrung	4	6	9	5	1	3	7	2	8	469513728	0.35
31	0	0	0	0	0	0	0	0	1	0	0	0	1	0	0	0	1	1	2	1	2	10	3.66667	4.33333	2.25	21	1	Fremder positive Gerüchte	Fremder negative Erfahrung	Isoliertes Spiel	Fremder negative Gerüchte	Freund positive Erfahrung	Fremder positive Erfahrung	Freund negative Gerüchte	Freund positive Gerüchte	Freund negative Erfahrung	4	6	9	5	1	3	7	2	8	469513728	0.35
31	0	0	0	0	0	0	0	0	0	1	0	0	1	0	0	0	1	1	2	1	2	10	3.66667	4.33333	2.25	21	1	Fremder positive Gerüchte	Fremder negative Erfahrung	Isoliertes Spiel	Fremder negative Gerüchte	Freund positive Erfahrung	Fremder positive Erfahrung	Freund negative Gerüchte	Freund positive Gerüchte	Freund negative Erfahrung	4	6	9	5	1	3	7	2	8	469513728	0.35
32	1	1	0	0	0	0	0	0	0	0	1	0	0	1	0	0	1	1	3	1	2.33333	6	2.66667	2.66667	2.375	22	0	Freund positive Erfahrung	Freund negative Erfahrung	Freund negative Gerüchte	Fremder positive Gerüchte	Isoliertes Spiel	Freund positive Gerüchte	Fremder negative Gerüchte	Fremder negative Erfahrung	Fremder positive Erfahrung	1	8	7	4	9	2	5	6	3	187492563	0.25
32	1	0	1	0	0	0	0	0	0	0	1	0	0	1	0	0	1	1	3	1	2.33333	6	2.66667	2.66667	2.375	22	0	Freund positive Erfahrung	Freund negative Erfahrung	Freund negative Gerüchte	Fremder positive Gerüchte	Isoliertes Spiel	Freund positive Gerüchte	Fremder negative Gerüchte	Fremder negative Erfahrung	Fremder positive Erfahrung	1	8	7	4	9	2	5	6	3	187492563	0.25
32	0	0	0	1	0	0	0	0	0	0	1	0	0	1	0	0	1	1	3	1	2.33333	6	2.66667	2.66667	2.375	22	0	Freund positive Erfahrung	Freund negative Erfahrung	Freund negative Gerüchte	Fremder positive Gerüchte	Isoliertes Spiel	Freund positive Gerüchte	Fremder negative Gerüchte	Fremder negative Erfahrung	Fremder positive Erfahrung	1	8	7	4	9	2	5	6	3	187492563	0.25
32	0	0	0	0	1	0	0	0	0	0	1	0	0	1	0	0	1	1	3	1	2.33333	6	2.66667	2.66667	2.375	22	0	Freund positive Erfahrung	Freund negative Erfahrung	Freund negative Gerüchte	Fremder positive Gerüchte	Isoliertes Spiel	Freund positive Gerüchte	Fremder negative Gerüchte	Fremder negative Erfahrung	Fremder positive Erfahrung	1	8	7	4	9	2	5	6	3	187492563	0.25
32	0	0	0	0	0	1	0	0	0	0	1	0	0	1	0	0	1	1	3	1	2.33333	6	2.66667	2.66667	2.375	22	0	Freund positive Erfahrung	Freund negative Erfahrung	Freund negative Gerüchte	Fremder positive Gerüchte	Isoliertes Spiel	Freund positive Gerüchte	Fremder negative Gerüchte	Fremder negative Erfahrung	Fremder positive Erfahrung	1	8	7	4	9	2	5	6	3	187492563	0.25
32	0	0	0	0	0	0	1	0	0	0	1	0	0	1	0	0	1	1	3	1	2.33333	6	2.66667	2.66667	2.375	22	0	Freund positive Erfahrung	Freund negative Erfahrung	Freund negative Gerüchte	Fremder positive Gerüchte	Isoliertes Spiel	Freund positive Gerüchte	Fremder negative Gerüchte	Fremder negative Erfahrung	Fremder positive Erfahrung	1	8	7	4	9	2	5	6	3	187492563	0.25
32	0	0	0	0	0	0	0	1	0	0	1	0	0	1	0	0	1	1	3	1	2.33333	6	2.66667	2.66667	2.375	22	0	Freund positive Erfahrung	Freund negative Erfahrung	Freund negative Gerüchte	Fremder positive Gerüchte	Isoliertes Spiel	Freund positive Gerüchte	Fremder negative Gerüchte	Fremder negative Erfahrung	Fremder positive Erfahrung	1	8	7	4	9	2	5	6	3	187492563	0.25
32	0	0	0	0	0	0	0	0	1	0	1	0	0	1	0	0	1	1	3	1	2.33333	6	2.66667	2.66667	2.375	22	0	Freund positive Erfahrung	Freund negative Erfahrung	Freund negative Gerüchte	Fremder positive Gerüchte	Isoliertes Spiel	Freund positive Gerüchte	Fremder negative Gerüchte	Fremder negative Erfahrung	Fremder positive Erfahrung	1	8	7	4	9	2	5	6	3	187492563	0.25
32	0	0	0	0	0	0	0	0	0	1	1	0	0	1	0	0	1	1	3	1	2.33333	6	2.66667	2.66667	2.375	22	0	Freund positive Erfahrung	Freund negative Erfahrung	Freund negative Gerüchte	Fremder positive Gerüchte	Isoliertes Spiel	Freund positive Gerüchte	Fremder negative Gerüchte	Fremder negative Erfahrung	Fremder positive Erfahrung	1	8	7	4	9	2	5	6	3	187492563	0.25
33	1	1	0	0	0	0	0	0	0	0	0	0	0	0	1	0	1	1	3	1	1.33333	4	3.33333	6	2.375	23	1	Fremder positive Gerüchte	Freund positive Gerüchte	Isoliertes Spiel	Fremder negative Erfahrung	Freund negative Erfahrung	Freund negative Gerüchte	Fremder negative Gerüchte	Freund positive Erfahrung	Fremder positive Erfahrung	4	2	9	6	8	7	5	1	3	429687513	0.316667
33	0	0	1	0	0	0	0	0	0	0	0	0	0	0	1	0	1	1	3	1	1.33333	4	3.33333	6	2.375	23	1	Fremder positive Gerüchte	Freund positive Gerüchte	Isoliertes Spiel	Fremder negative Erfahrung	Freund negative Erfahrung	Freund negative Gerüchte	Fremder negative Gerüchte	Freund positive Erfahrung	Fremder positive Erfahrung	4	2	9	6	8	7	5	1	3	429687513	0.316667
33	0	0	0	1	0	0	0	0	0	0	0	0	0	0	1	0	1	1	3	1	1.33333	4	3.33333	6	2.375	23	1	Fremder positive Gerüchte	Freund positive Gerüchte	Isoliertes Spiel	Fremder negative Erfahrung	Freund negative Erfahrung	Freund negative Gerüchte	Fremder negative Gerüchte	Freund positive Erfahrung	Fremder positive Erfahrung	4	2	9	6	8	7	5	1	3	429687513	0.316667
33	0	0	0	0	1	0	0	0	0	0	0	0	0	0	1	0	1	1	3	1	1.33333	4	3.33333	6	2.375	23	1	Fremder positive Gerüchte	Freund positive Gerüchte	Isoliertes Spiel	Fremder negative Erfahrung	Freund negative Erfahrung	Freund negative Gerüchte	Fremder negative Gerüchte	Freund positive Erfahrung	Fremder positive Erfahrung	4	2	9	6	8	7	5	1	3	429687513	0.316667
33	0	0	0	0	0	1	0	0	0	0	0	0	0	0	1	0	1	1	3	1	1.33333	4	3.33333	6	2.375	23	1	Fremder positive Gerüchte	Freund positive Gerüchte	Isoliertes Spiel	Fremder negative Erfahrung	Freund negative Erfahrung	Freund negative Gerüchte	Fremder negative Gerüchte	Freund positive Erfahrung	Fremder positive Erfahrung	4	2	9	6	8	7	5	1	3	429687513	0.316667
33	0	0	0	0	0	0	1	0	0	0	0	0	0	0	1	0	1	1	3	1	1.33333	4	3.33333	6	2.375	23	1	Fremder positive Gerüchte	Freund positive Gerüchte	Isoliertes Spiel	Fremder negative Erfahrung	Freund negative Erfahrung	Freund negative Gerüchte	Fremder negative Gerüchte	Freund positive Erfahrung	Fremder positive Erfahrung	4	2	9	6	8	7	5	1	3	429687513	0.316667
33	0	0	0	0	0	0	0	1	0	0	0	0	0	0	1	0	1	1	3	1	1.33333	4	3.33333	6	2.375	23	1	Fremder positive Gerüchte	Freund positive Gerüchte	Isoliertes Spiel	Fremder negative Erfahrung	Freund negative Erfahrung	Freund negative Gerüchte	Fremder negative Gerüchte	Freund positive Erfahrung	Fremder positive Erfahrung	4	2	9	6	8	7	5	1	3	429687513	0.316667
33	0	0	0	0	0	0	0	0	1	0	0	0	0	0	1	0	1	1	3	1	1.33333	4	3.33333	6	2.375	23	1	Fremder positive Gerüchte	Freund positive Gerüchte	Isoliertes Spiel	Fremder negative Erfahrung	Freund negative Erfahrung	Freund negative Gerüchte	Fremder negative Gerüchte	Freund positive Erfahrung	Fremder positive Erfahrung	4	2	9	6	8	7	5	1	3	429687513	0.316667
33	0	0	0	0	0	0	0	0	0	1	0	0	0	0	1	0	1	1	3	1	1.33333	4	3.33333	6	2.375	23	1	Fremder positive Gerüchte	Freund positive Gerüchte	Isoliertes Spiel	Fremder negative Erfahrung	Freund negative Erfahrung	Freund negative Gerüchte	Fremder negative Gerüchte	Freund positive Erfahrung	Fremder positive Erfahrung	4	2	9	6	8	7	5	1	3	429687513	0.316667
34	1	1	0	0	0	0	0	0	0	0	1	0	0	1	0	0	1	0	3	1	2	6	3.66667	7	2.75	22	3	Isoliertes Spiel	Freund positive Gerüchte	Fremder positive Erfahrung	Freund positive Erfahrung	Fremder positive Gerüchte	Freund negative Erfahrung	Fremder negative Gerüchte	Freund negative Gerüchte	Fremder negative Erfahrung	9	2	3	1	4	8	5	7	6	923148576	0.166667
34	0	0	1	0	0	0	0	0	0	0	1	0	0	1	0	0	1	0	3	1	2	6	3.66667	7	2.75	22	3	Isoliertes Spiel	Freund positive Gerüchte	Fremder positive Erfahrung	Freund positive Erfahrung	Fremder positive Gerüchte	Freund negative Erfahrung	Fremder negative Gerüchte	Freund negative Gerüchte	Fremder negative Erfahrung	9	2	3	1	4	8	5	7	6	923148576	0.166667
34	0	0	0	1	0	0	0	0	0	0	1	0	0	1	0	0	1	0	3	1	2	6	3.66667	7	2.75	22	3	Isoliertes Spiel	Freund positive Gerüchte	Fremder positive Erfahrung	Freund positive Erfahrung	Fremder positive Gerüchte	Freund negative Erfahrung	Fremder negative Gerüchte	Freund negative Gerüchte	Fremder negative Erfahrung	9	2	3	1	4	8	5	7	6	923148576	0.166667
34	0	0	0	0	1	0	0	0	0	0	1	0	0	1	0	0	1	0	3	1	2	6	3.66667	7	2.75	22	3	Isoliertes Spiel	Freund positive Gerüchte	Fremder positive Erfahrung	Freund positive Erfahrung	Fremder positive Gerüchte	Freund negative Erfahrung	Fremder negative Gerüchte	Freund negative Gerüchte	Fremder negative Erfahrung	9	2	3	1	4	8	5	7	6	923148576	0.166667
34	0	0	0	0	0	1	0	0	0	0	1	0	0	1	0	0	1	0	3	1	2	6	3.66667	7	2.75	22	3	Isoliertes Spiel	Freund positive Gerüchte	Fremder positive Erfahrung	Freund positive Erfahrung	Fremder positive Gerüchte	Freund negative Erfahrung	Fremder negative Gerüchte	Freund negative Gerüchte	Fremder negative Erfahrung	9	2	3	1	4	8	5	7	6	923148576	0.166667
34	0	0	0	0	0	0	1	0	0	0	1	0	0	1	0	0	1	0	3	1	2	6	3.66667	7	2.75	22	3	Isoliertes Spiel	Freund positive Gerüchte	Fremder positive Erfahrung	Freund positive Erfahrung	Fremder positive Gerüchte	Freund negative Erfahrung	Fremder negative Gerüchte	Freund negative Gerüchte	Fremder negative Erfahrung	9	2	3	1	4	8	5	7	6	923148576	0.166667
34	0	0	0	0	0	0	0	1	0	0	1	0	0	1	0	0	1	0	3	1	2	6	3.66667	7	2.75	22	3	Isoliertes Spiel	Freund positive Gerüchte	Fremder positive Erfahrung	Freund positive Erfahrung	Fremder positive Gerüchte	Freund negative Erfahrung	Fremder negative Gerüchte	Freund negative Gerüchte	Fremder negative Erfahrung	9	2	3	1	4	8	5	7	6	923148576	0.166667
34	0	0	0	0	0	0	0	0	1	0	1	0	0	1	0	0	1	0	3	1	2	6	3.66667	7	2.75	22	3	Isoliertes Spiel	Freund positive Gerüchte	Fremder positive Erfahrung	Freund positive Erfahrung	Fremder positive Gerüchte	Freund negative Erfahrung	Fremder negative Gerüchte	Freund negative Gerüchte	Fremder negative Erfahrung	9	2	3	1	4	8	5	7	6	923148576	0.166667
34	0	0	0	0	0	0	0	0	0	1	1	0	0	1	0	0	1	0	3	1	2	6	3.66667	7	2.75	22	3	Isoliertes Spiel	Freund positive Gerüchte	Fremder positive Erfahrung	Freund positive Erfahrung	Fremder positive Gerüchte	Freund negative Erfahrung	Fremder negative Gerüchte	Freund negative Gerüchte	Fremder negative Erfahrung	9	2	3	1	4	8	5	7	6	923148576	0.166667
35	1	1	0	0	0	0	0	0	0	0	0	0	0	1	0	1	1	1	2	1	1.66667	6	3	4	2.75	21	1	Fremder positive Gerüchte	Freund positive Erfahrung	Fremder positive Erfahrung	Isoliertes Spiel	Fremder negative Gerüchte	Freund negative Erfahrung	Freund negative Gerüchte	Fremder negative Erfahrung	Freund positive Gerüchte	4	1	3	9	5	8	7	6	2	413958762	0.3
35	0	0	1	0	0	0	0	0	0	0	0	0	0	1	0	1	1	1	2	1	1.66667	6	3	4	2.75	21	1	Fremder positive Gerüchte	Freund positive Erfahrung	Fremder positive Erfahrung	Isoliertes Spiel	Fremder negative Gerüchte	Freund negative Erfahrung	Freund negative Gerüchte	Fremder negative Erfahrung	Freund positive Gerüchte	4	1	3	9	5	8	7	6	2	413958762	0.3
35	0	0	0	1	0	0	0	0	0	0	0	0	0	1	0	1	1	1	2	1	1.66667	6	3	4	2.75	21	1	Fremder positive Gerüchte	Freund positive Erfahrung	Fremder positive Erfahrung	Isoliertes Spiel	Fremder negative Gerüchte	Freund negative Erfahrung	Freund negative Gerüchte	Fremder negative Erfahrung	Freund positive Gerüchte	4	1	3	9	5	8	7	6	2	413958762	0.3
35	0	0	0	0	1	0	0	0	0	0	0	0	0	1	0	1	1	1	2	1	1.66667	6	3	4	2.75	21	1	Fremder positive Gerüchte	Freund positive Erfahrung	Fremder positive Erfahrung	Isoliertes Spiel	Fremder negative Gerüchte	Freund negative Erfahrung	Freund negative Gerüchte	Fremder negative Erfahrung	Freund positive Gerüchte	4	1	3	9	5	8	7	6	2	413958762	0.3
35	0	0	0	0	0	1	0	0	0	0	0	0	0	1	0	1	1	1	2	1	1.66667	6	3	4	2.75	21	1	Fremder positive Gerüchte	Freund positive Erfahrung	Fremder positive Erfahrung	Isoliertes Spiel	Fremder negative Gerüchte	Freund negative Erfahrung	Freund negative Gerüchte	Fremder negative Erfahrung	Freund positive Gerüchte	4	1	3	9	5	8	7	6	2	413958762	0.3
35	0	0	0	0	0	0	1	0	0	0	0	0	0	1	0	1	1	1	2	1	1.66667	6	3	4	2.75	21	1	Fremder positive Gerüchte	Freund positive Erfahrung	Fremder positive Erfahrung	Isoliertes Spiel	Fremder negative Gerüchte	Freund negative Erfahrung	Freund negative Gerüchte	Fremder negative Erfahrung	Freund positive Gerüchte	4	1	3	9	5	8	7	6	2	413958762	0.3
35	0	0	0	0	0	0	0	1	0	0	0	0	0	1	0	1	1	1	2	1	1.66667	6	3	4	2.75	21	1	Fremder positive Gerüchte	Freund positive Erfahrung	Fremder positive Erfahrung	Isoliertes Spiel	Fremder negative Gerüchte	Freund negative Erfahrung	Freund negative Gerüchte	Fremder negative Erfahrung	Freund positive Gerüchte	4	1	3	9	5	8	7	6	2	413958762	0.3
35	0	0	0	0	0	0	0	0	1	0	0	0	0	1	0	1	1	1	2	1	1.66667	6	3	4	2.75	21	1	Fremder positive Gerüchte	Freund positive Erfahrung	Fremder positive Erfahrung	Isoliertes Spiel	Fremder negative Gerüchte	Freund negative Erfahrung	Freund negative Gerüchte	Fremder negative Erfahrung	Freund positive Gerüchte	4	1	3	9	5	8	7	6	2	413958762	0.3
35	0	0	0	0	0	0	0	0	0	1	0	0	0	1	0	1	1	1	2	1	1.66667	6	3	4	2.75	21	1	Fremder positive Gerüchte	Freund positive Erfahrung	Fremder positive Erfahrung	Isoliertes Spiel	Fremder negative Gerüchte	Freund negative Erfahrung	Freund negative Gerüchte	Fremder negative Erfahrung	Freund positive Gerüchte	4	1	3	9	5	8	7	6	2	413958762	0.3
36	1	1	0	0	0	0	0	0	0	0	0	1	0	0	0	0	1	1	10	1	2.33333	11	3.33333	6	2.375	25	2	Fremder negative Gerüchte	Fremder positive Erfahrung	Isoliertes Spiel	Freund negative Erfahrung	Fremder negative Erfahrung	Freund positive Gerüchte	Fremder positive Gerüchte	Freund positive Erfahrung	Freund negative Gerüchte	5	3	9	8	6	2	4	1	7	539862417	0.15
36	0	0	1	0	0	0	0	0	0	0	0	1	0	0	0	0	1	1	10	1	2.33333	11	3.33333	6	2.375	25	2	Fremder negative Gerüchte	Fremder positive Erfahrung	Isoliertes Spiel	Freund negative Erfahrung	Fremder negative Erfahrung	Freund positive Gerüchte	Fremder positive Gerüchte	Freund positive Erfahrung	Freund negative Gerüchte	5	3	9	8	6	2	4	1	7	539862417	0.15
36	0	0	0	1	0	0	0	0	0	0	0	1	0	0	0	0	1	1	10	1	2.33333	11	3.33333	6	2.375	25	2	Fremder negative Gerüchte	Fremder positive Erfahrung	Isoliertes Spiel	Freund negative Erfahrung	Fremder negative Erfahrung	Freund positive Gerüchte	Fremder positive Gerüchte	Freund positive Erfahrung	Freund negative Gerüchte	5	3	9	8	6	2	4	1	7	539862417	0.15
36	0	0	0	0	1	0	0	0	0	0	0	1	0	0	0	0	1	1	10	1	2.33333	11	3.33333	6	2.375	25	2	Fremder negative Gerüchte	Fremder positive Erfahrung	Isoliertes Spiel	Freund negative Erfahrung	Fremder negative Erfahrung	Freund positive Gerüchte	Fremder positive Gerüchte	Freund positive Erfahrung	Freund negative Gerüchte	5	3	9	8	6	2	4	1	7	539862417	0.15
36	0	0	0	0	0	1	0	0	0	0	0	1	0	0	0	0	1	1	10	1	2.33333	11	3.33333	6	2.375	25	2	Fremder negative Gerüchte	Fremder positive Erfahrung	Isoliertes Spiel	Freund negative Erfahrung	Fremder negative Erfahrung	Freund positive Gerüchte	Fremder positive Gerüchte	Freund positive Erfahrung	Freund negative Gerüchte	5	3	9	8	6	2	4	1	7	539862417	0.15
36	0	0	0	0	0	0	1	0	0	0	0	1	0	0	0	0	1	1	10	1	2.33333	11	3.33333	6	2.375	25	2	Fremder negative Gerüchte	Fremder positive Erfahrung	Isoliertes Spiel	Freund negative Erfahrung	Fremder negative Erfahrung	Freund positive Gerüchte	Fremder positive Gerüchte	Freund positive Erfahrung	Freund negative Gerüchte	5	3	9	8	6	2	4	1	7	539862417	0.15
36	0	0	0	0	0	0	0	1	0	0	0	1	0	0	0	0	1	1	10	1	2.33333	11	3.33333	6	2.375	25	2	Fremder negative Gerüchte	Fremder positive Erfahrung	Isoliertes Spiel	Freund negative Erfahrung	Fremder negative Erfahrung	Freund positive Gerüchte	Fremder positive Gerüchte	Freund positive Erfahrung	Freund negative Gerüchte	5	3	9	8	6	2	4	1	7	539862417	0.15
36	0	0	0	0	0	0	0	0	1	0	0	1	0	0	0	0	1	1	10	1	2.33333	11	3.33333	6	2.375	25	2	Fremder negative Gerüchte	Fremder positive Erfahrung	Isoliertes Spiel	Freund negative Erfahrung	Fremder negative Erfahrung	Freund positive Gerüchte	Fremder positive Gerüchte	Freund positive Erfahrung	Freund negative Gerüchte	5	3	9	8	6	2	4	1	7	539862417	0.15
36	0	0	0	0	0	0	0	0	0	1	0	1	0	0	0	0	1	1	10	1	2.33333	11	3.33333	6	2.375	25	2	Fremder negative Gerüchte	Fremder positive Erfahrung	Isoliertes Spiel	Freund negative Erfahrung	Fremder negative Erfahrung	Freund positive Gerüchte	Fremder positive Gerüchte	Freund positive Erfahrung	Freund negative Gerüchte	5	3	9	8	6	2	4	1	7	539862417	0.15
37	1	1	0	0	0	0	0	0	0	0	0	0	0	0	1	0	1	1	4	1	2.33333	5	3.66667	2.33333	2.625	28	1	Freund negative Erfahrung	Isoliertes Spiel	Freund positive Gerüchte	Fremder negative Erfahrung	Freund negative Gerüchte	Fremder negative Gerüchte	Fremder positive Gerüchte	Fremder positive Erfahrung	Freund positive Erfahrung	8	9	2	6	7	5	4	3	1	892675431	0.15
37	1	0	1	0	0	0	0	0	0	0	0	0	0	0	1	0	1	1	4	1	2.33333	5	3.66667	2.33333	2.625	28	1	Freund negative Erfahrung	Isoliertes Spiel	Freund positive Gerüchte	Fremder negative Erfahrung	Freund negative Gerüchte	Fremder negative Gerüchte	Fremder positive Gerüchte	Fremder positive Erfahrung	Freund positive Erfahrung	8	9	2	6	7	5	4	3	1	892675431	0.15
37	0	0	0	1	0	0	0	0	0	0	0	0	0	0	1	0	1	1	4	1	2.33333	5	3.66667	2.33333	2.625	28	1	Freund negative Erfahrung	Isoliertes Spiel	Freund positive Gerüchte	Fremder negative Erfahrung	Freund negative Gerüchte	Fremder negative Gerüchte	Fremder positive Gerüchte	Fremder positive Erfahrung	Freund positive Erfahrung	8	9	2	6	7	5	4	3	1	892675431	0.15
37	0	0	0	0	1	0	0	0	0	0	0	0	0	0	1	0	1	1	4	1	2.33333	5	3.66667	2.33333	2.625	28	1	Freund negative Erfahrung	Isoliertes Spiel	Freund positive Gerüchte	Fremder negative Erfahrung	Freund negative Gerüchte	Fremder negative Gerüchte	Fremder positive Gerüchte	Fremder positive Erfahrung	Freund positive Erfahrung	8	9	2	6	7	5	4	3	1	892675431	0.15
37	0	0	0	0	0	1	0	0	0	0	0	0	0	0	1	0	1	1	4	1	2.33333	5	3.66667	2.33333	2.625	28	1	Freund negative Erfahrung	Isoliertes Spiel	Freund positive Gerüchte	Fremder negative Erfahrung	Freund negative Gerüchte	Fremder negative Gerüchte	Fremder positive Gerüchte	Fremder positive Erfahrung	Freund positive Erfahrung	8	9	2	6	7	5	4	3	1	892675431	0.15
37	0	0	0	0	0	0	1	0	0	0	0	0	0	0	1	0	1	1	4	1	2.33333	5	3.66667	2.33333	2.625	28	1	Freund negative Erfahrung	Isoliertes Spiel	Freund positive Gerüchte	Fremder negative Erfahrung	Freund negative Gerüchte	Fremder negative Gerüchte	Fremder positive Gerüchte	Fremder positive Erfahrung	Freund positive Erfahrung	8	9	2	6	7	5	4	3	1	892675431	0.15
37	0	0	0	0	0	0	0	1	0	0	0	0	0	0	1	0	1	1	4	1	2.33333	5	3.66667	2.33333	2.625	28	1	Freund negative Erfahrung	Isoliertes Spiel	Freund positive Gerüchte	Fremder negative Erfahrung	Freund negative Gerüchte	Fremder negative Gerüchte	Fremder positive Gerüchte	Fremder positive Erfahrung	Freund positive Erfahrung	8	9	2	6	7	5	4	3	1	892675431	0.15
37	0	0	0	0	0	0	0	0	1	0	0	0	0	0	1	0	1	1	4	1	2.33333	5	3.66667	2.33333	2.625	28	1	Freund negative Erfahrung	Isoliertes Spiel	Freund positive Gerüchte	Fremder negative Erfahrung	Freund negative Gerüchte	Fremder negative Gerüchte	Fremder positive Gerüchte	Fremder positive Erfahrung	Freund positive Erfahrung	8	9	2	6	7	5	4	3	1	892675431	0.15
37	0	0	0	0	0	0	0	0	0	1	0	0	0	0	1	0	1	1	4	1	2.33333	5	3.66667	2.33333	2.625	28	1	Freund negative Erfahrung	Isoliertes Spiel	Freund positive Gerüchte	Fremder negative Erfahrung	Freund negative Gerüchte	Fremder negative Gerüchte	Fremder positive Gerüchte	Fremder positive Erfahrung	Freund positive Erfahrung	8	9	2	6	7	5	4	3	1	892675431	0.15
38	1	1	0	0	0	0	0	0	0	0	0	0	0	1	0	0	0	0	20	0	1.66667	5	3.66667	16.6667	3.375	25	1	Freund negative Erfahrung	Fremder positive Gerüchte	Isoliertes Spiel	Freund positive Erfahrung	Fremder negative Erfahrung	Fremder positive Erfahrung	Fremder negative Gerüchte	Freund negative Gerüchte	Freund positive Gerüchte	8	4	9	1	6	3	5	7	2	849163572	0.25
38	0	0	1	0	0	0	0	0	0	0	0	0	0	1	0	0	0	0	20	0	1.66667	5	3.66667	16.6667	3.375	25	1	Freund negative Erfahrung	Fremder positive Gerüchte	Isoliertes Spiel	Freund positive Erfahrung	Fremder negative Erfahrung	Fremder positive Erfahrung	Fremder negative Gerüchte	Freund negative Gerüchte	Freund positive Gerüchte	8	4	9	1	6	3	5	7	2	849163572	0.25
38	0	0	0	1	0	0	0	0	0	0	0	0	0	1	0	0	0	0	20	0	1.66667	5	3.66667	16.6667	3.375	25	1	Freund negative Erfahrung	Fremder positive Gerüchte	Isoliertes Spiel	Freund positive Erfahrung	Fremder negative Erfahrung	Fremder positive Erfahrung	Fremder negative Gerüchte	Freund negative Gerüchte	Freund positive Gerüchte	8	4	9	1	6	3	5	7	2	849163572	0.25
38	0	0	0	0	1	0	0	0	0	0	0	0	0	1	0	0	0	0	20	0	1.66667	5	3.66667	16.6667	3.375	25	1	Freund negative Erfahrung	Fremder positive Gerüchte	Isoliertes Spiel	Freund positive Erfahrung	Fremder negative Erfahrung	Fremder positive Erfahrung	Fremder negative Gerüchte	Freund negative Gerüchte	Freund positive Gerüchte	8	4	9	1	6	3	5	7	2	849163572	0.25
38	0	0	0	0	0	1	0	0	0	0	0	0	0	1	0	0	0	0	20	0	1.66667	5	3.66667	16.6667	3.375	25	1	Freund negative Erfahrung	Fremder positive Gerüchte	Isoliertes Spiel	Freund positive Erfahrung	Fremder negative Erfahrung	Fremder positive Erfahrung	Fremder negative Gerüchte	Freund negative Gerüchte	Freund positive Gerüchte	8	4	9	1	6	3	5	7	2	849163572	0.25
38	0	0	0	0	0	0	1	0	0	0	0	0	0	1	0	0	0	0	20	0	1.66667	5	3.66667	16.6667	3.375	25	1	Freund negative Erfahrung	Fremder positive Gerüchte	Isoliertes Spiel	Freund positive Erfahrung	Fremder negative Erfahrung	Fremder positive Erfahrung	Fremder negative Gerüchte	Freund negative Gerüchte	Freund positive Gerüchte	8	4	9	1	6	3	5	7	2	849163572	0.25
38	0	0	0	0	0	0	0	1	0	0	0	0	0	1	0	0	0	0	20	0	1.66667	5	3.66667	16.6667	3.375	25	1	Freund negative Erfahrung	Fremder positive Gerüchte	Isoliertes Spiel	Freund positive Erfahrung	Fremder negative Erfahrung	Fremder positive Erfahrung	Fremder negative Gerüchte	Freund negative Gerüchte	Freund positive Gerüchte	8	4	9	1	6	3	5	7	2	849163572	0.25
38	0	0	0	0	0	0	0	0	1	0	0	0	0	1	0	0	0	0	20	0	1.66667	5	3.66667	16.6667	3.375	25	1	Freund negative Erfahrung	Fremder positive Gerüchte	Isoliertes Spiel	Freund positive Erfahrung	Fremder negative Erfahrung	Fremder positive Erfahrung	Fremder negative Gerüchte	Freund negative Gerüchte	Freund positive Gerüchte	8	4	9	1	6	3	5	7	2	849163572	0.25
38	0	0	0	0	0	0	0	0	0	1	0	0	0	1	0	0	0	0	20	0	1.66667	5	3.66667	16.6667	3.375	25	1	Freund negative Erfahrung	Fremder positive Gerüchte	Isoliertes Spiel	Freund positive Erfahrung	Fremder negative Erfahrung	Fremder positive Erfahrung	Fremder negative Gerüchte	Freund negative Gerüchte	Freund positive Gerüchte	8	4	9	1	6	3	5	7	2	849163572	0.25
39	1	1	0	0	0	0	0	0	0	0	0	0	0	0	1	0	0	0	1	0	2	5	3	4.33333	2.625	27	1	Freund negative Gerüchte	Freund positive Erfahrung	Fremder negative Gerüchte	Fremder positive Erfahrung	Fremder positive Gerüchte	Isoliertes Spiel	Freund positive Gerüchte	Freund negative Erfahrung	Fremder negative Erfahrung	7	1	5	3	4	9	2	8	6	715349286	3.75
39	1	0	1	0	0	0	0	0	0	0	0	0	0	0	1	0	0	0	1	0	2	5	3	4.33333	2.625	27	1	Freund negative Gerüchte	Freund positive Erfahrung	Fremder negative Gerüchte	Fremder positive Erfahrung	Fremder positive Gerüchte	Isoliertes Spiel	Freund positive Gerüchte	Freund negative Erfahrung	Fremder negative Erfahrung	7	1	5	3	4	9	2	8	6	715349286	3.75
39	0	0	0	1	0	0	0	0	0	0	0	0	0	0	1	0	0	0	1	0	2	5	3	4.33333	2.625	27	1	Freund negative Gerüchte	Freund positive Erfahrung	Fremder negative Gerüchte	Fremder positive Erfahrung	Fremder positive Gerüchte	Isoliertes Spiel	Freund positive Gerüchte	Freund negative Erfahrung	Fremder negative Erfahrung	7	1	5	3	4	9	2	8	6	715349286	3.75
39	1	0	0	0	1	0	0	0	0	0	0	0	0	0	1	0	0	0	1	0	2	5	3	4.33333	2.625	27	1	Freund negative Gerüchte	Freund positive Erfahrung	Fremder negative Gerüchte	Fremder positive Erfahrung	Fremder positive Gerüchte	Isoliertes Spiel	Freund positive Gerüchte	Freund negative Erfahrung	Fremder negative Erfahrung	7	1	5	3	4	9	2	8	6	715349286	3.75
39	1	0	0	0	0	1	0	0	0	0	0	0	0	0	1	0	0	0	1	0	2	5	3	4.33333	2.625	27	1	Freund negative Gerüchte	Freund positive Erfahrung	Fremder negative Gerüchte	Fremder positive Erfahrung	Fremder positive Gerüchte	Isoliertes Spiel	Freund positive Gerüchte	Freund negative Erfahrung	Fremder negative Erfahrung	7	1	5	3	4	9	2	8	6	715349286	3.75
39	0	0	0	0	0	0	1	0	0	0	0	0	0	0	1	0	0	0	1	0	2	5	3	4.33333	2.625	27	1	Freund negative Gerüchte	Freund positive Erfahrung	Fremder negative Gerüchte	Fremder positive Erfahrung	Fremder positive Gerüchte	Isoliertes Spiel	Freund positive Gerüchte	Freund negative Erfahrung	Fremder negative Erfahrung	7	1	5	3	4	9	2	8	6	715349286	3.75
39	0	0	0	0	0	0	0	1	0	0	0	0	0	0	1	0	0	0	1	0	2	5	3	4.33333	2.625	27	1	Freund negative Gerüchte	Freund positive Erfahrung	Fremder negative Gerüchte	Fremder positive Erfahrung	Fremder positive Gerüchte	Isoliertes Spiel	Freund positive Gerüchte	Freund negative Erfahrung	Fremder negative Erfahrung	7	1	5	3	4	9	2	8	6	715349286	3.75
39	0	0	0	0	0	0	0	0	1	0	0	0	0	0	1	0	0	0	1	0	2	5	3	4.33333	2.625	27	1	Freund negative Gerüchte	Freund positive Erfahrung	Fremder negative Gerüchte	Fremder positive Erfahrung	Fremder positive Gerüchte	Isoliertes Spiel	Freund positive Gerüchte	Freund negative Erfahrung	Fremder negative Erfahrung	7	1	5	3	4	9	2	8	6	715349286	3.75
39	1	0	0	0	0	0	0	0	0	1	0	0	0	0	1	0	0	0	1	0	2	5	3	4.33333	2.625	27	1	Freund negative Gerüchte	Freund positive Erfahrung	Fremder negative Gerüchte	Fremder positive Erfahrung	Fremder positive Gerüchte	Isoliertes Spiel	Freund positive Gerüchte	Freund negative Erfahrung	Fremder negative Erfahrung	7	1	5	3	4	9	2	8	6	715349286	3.75
40	0	1	0	0	0	0	0	0	0	0	0	0	1	0	0	0	0	1	5	0	2.33333	8	3.33333	4	3.625	20	2	Freund positive Erfahrung	Fremder negative Erfahrung	Freund positive Gerüchte	Isoliertes Spiel	Fremder positive Erfahrung	Freund negative Gerüchte	Freund negative Erfahrung	Fremder negative Gerüchte	Fremder positive Gerüchte	1	6	2	9	3	7	8	5	4	162937854	0.25
40	1	0	1	0	0	0	0	0	0	0	0	0	1	0	0	0	0	1	5	0	2.33333	8	3.33333	4	3.625	20	2	Freund positive Erfahrung	Fremder negative Erfahrung	Freund positive Gerüchte	Isoliertes Spiel	Fremder positive Erfahrung	Freund negative Gerüchte	Freund negative Erfahrung	Fremder negative Gerüchte	Fremder positive Gerüchte	1	6	2	9	3	7	8	5	4	162937854	0.25
40	1	0	0	1	0	0	0	0	0	0	0	0	1	0	0	0	0	1	5	0	2.33333	8	3.33333	4	3.625	20	2	Freund positive Erfahrung	Fremder negative Erfahrung	Freund positive Gerüchte	Isoliertes Spiel	Fremder positive Erfahrung	Freund negative Gerüchte	Freund negative Erfahrung	Fremder negative Gerüchte	Fremder positive Gerüchte	1	6	2	9	3	7	8	5	4	162937854	0.25
40	1	0	0	0	1	0	0	0	0	0	0	0	1	0	0	0	0	1	5	0	2.33333	8	3.33333	4	3.625	20	2	Freund positive Erfahrung	Fremder negative Erfahrung	Freund positive Gerüchte	Isoliertes Spiel	Fremder positive Erfahrung	Freund negative Gerüchte	Freund negative Erfahrung	Fremder negative Gerüchte	Fremder positive Gerüchte	1	6	2	9	3	7	8	5	4	162937854	0.25
40	0	0	0	0	0	1	0	0	0	0	0	0	1	0	0	0	0	1	5	0	2.33333	8	3.33333	4	3.625	20	2	Freund positive Erfahrung	Fremder negative Erfahrung	Freund positive Gerüchte	Isoliertes Spiel	Fremder positive Erfahrung	Freund negative Gerüchte	Freund negative Erfahrung	Fremder negative Gerüchte	Fremder positive Gerüchte	1	6	2	9	3	7	8	5	4	162937854	0.25
40	0	0	0	0	0	0	1	0	0	0	0	0	1	0	0	0	0	1	5	0	2.33333	8	3.33333	4	3.625	20	2	Freund positive Erfahrung	Fremder negative Erfahrung	Freund positive Gerüchte	Isoliertes Spiel	Fremder positive Erfahrung	Freund negative Gerüchte	Freund negative Erfahrung	Fremder negative Gerüchte	Fremder positive Gerüchte	1	6	2	9	3	7	8	5	4	162937854	0.25
40	0	0	0	0	0	0	0	1	0	0	0	0	1	0	0	0	0	1	5	0	2.33333	8	3.33333	4	3.625	20	2	Freund positive Erfahrung	Fremder negative Erfahrung	Freund positive Gerüchte	Isoliertes Spiel	Fremder positive Erfahrung	Freund negative Gerüchte	Freund negative Erfahrung	Fremder negative Gerüchte	Fremder positive Gerüchte	1	6	2	9	3	7	8	5	4	162937854	0.25
40	0	0	0	0	0	0	0	0	1	0	0	0	1	0	0	0	0	1	5	0	2.33333	8	3.33333	4	3.625	20	2	Freund positive Erfahrung	Fremder negative Erfahrung	Freund positive Gerüchte	Isoliertes Spiel	Fremder positive Erfahrung	Freund negative Gerüchte	Freund negative Erfahrung	Fremder negative Gerüchte	Fremder positive Gerüchte	1	6	2	9	3	7	8	5	4	162937854	0.25
40	0	0	0	0	0	0	0	0	0	1	0	0	1	0	0	0	0	1	5	0	2.33333	8	3.33333	4	3.625	20	2	Freund positive Erfahrung	Fremder negative Erfahrung	Freund positive Gerüchte	Isoliertes Spiel	Fremder positive Erfahrung	Freund negative Gerüchte	Freund negative Erfahrung	Fremder negative Gerüchte	Fremder positive Gerüchte	1	6	2	9	3	7	8	5	4	162937854	0.25
41	1	1	0	0	0	0	0	0	0	0	0	0	1	0	0	1	0	1	4	0	2.33333	8	3.33333	13.3333	3.25	27	3	Freund positive Gerüchte	Freund positive Erfahrung	Freund negative Gerüchte	Fremder positive Erfahrung	Fremder positive Gerüchte	Isoliertes Spiel	Freund negative Erfahrung	Fremder negative Gerüchte	Fremder negative Erfahrung	2	1	7	3	4	9	8	5	6	217349856	0.266667
41	1	0	1	0	0	0	0	0	0	0	0	0	1	0	0	1	0	1	4	0	2.33333	8	3.33333	13.3333	3.25	27	3	Freund positive Gerüchte	Freund positive Erfahrung	Freund negative Gerüchte	Fremder positive Erfahrung	Fremder positive Gerüchte	Isoliertes Spiel	Freund negative Erfahrung	Fremder negative Gerüchte	Fremder negative Erfahrung	2	1	7	3	4	9	8	5	6	217349856	0.266667
41	0	0	0	1	0	0	0	0	0	0	0	0	1	0	0	1	0	1	4	0	2.33333	8	3.33333	13.3333	3.25	27	3	Freund positive Gerüchte	Freund positive Erfahrung	Freund negative Gerüchte	Fremder positive Erfahrung	Fremder positive Gerüchte	Isoliertes Spiel	Freund negative Erfahrung	Fremder negative Gerüchte	Fremder negative Erfahrung	2	1	7	3	4	9	8	5	6	217349856	0.266667
41	0	0	0	0	1	0	0	0	0	0	0	0	1	0	0	1	0	1	4	0	2.33333	8	3.33333	13.3333	3.25	27	3	Freund positive Gerüchte	Freund positive Erfahrung	Freund negative Gerüchte	Fremder positive Erfahrung	Fremder positive Gerüchte	Isoliertes Spiel	Freund negative Erfahrung	Fremder negative Gerüchte	Fremder negative Erfahrung	2	1	7	3	4	9	8	5	6	217349856	0.266667
41	0	0	0	0	0	1	0	0	0	0	0	0	1	0	0	1	0	1	4	0	2.33333	8	3.33333	13.3333	3.25	27	3	Freund positive Gerüchte	Freund positive Erfahrung	Freund negative Gerüchte	Fremder positive Erfahrung	Fremder positive Gerüchte	Isoliertes Spiel	Freund negative Erfahrung	Fremder negative Gerüchte	Fremder negative Erfahrung	2	1	7	3	4	9	8	5	6	217349856	0.266667
41	0	0	0	0	0	0	1	0	0	0	0	0	1	0	0	1	0	1	4	0	2.33333	8	3.33333	13.3333	3.25	27	3	Freund positive Gerüchte	Freund positive Erfahrung	Freund negative Gerüchte	Fremder positive Erfahrung	Fremder positive Gerüchte	Isoliertes Spiel	Freund negative Erfahrung	Fremder negative Gerüchte	Fremder negative Erfahrung	2	1	7	3	4	9	8	5	6	217349856	0.266667
41	0	0	0	0	0	0	0	1	0	0	0	0	1	0	0	1	0	1	4	0	2.33333	8	3.33333	13.3333	3.25	27	3	Freund positive Gerüchte	Freund positive Erfahrung	Freund negative Gerüchte	Fremder positive Erfahrung	Fremder positive Gerüchte	Isoliertes Spiel	Freund negative Erfahrung	Fremder negative Gerüchte	Fremder negative Erfahrung	2	1	7	3	4	9	8	5	6	217349856	0.266667
41	0	0	0	0	0	0	0	0	1	0	0	0	1	0	0	1	0	1	4	0	2.33333	8	3.33333	13.3333	3.25	27	3	Freund positive Gerüchte	Freund positive Erfahrung	Freund negative Gerüchte	Fremder positive Erfahrung	Fremder positive Gerüchte	Isoliertes Spiel	Freund negative Erfahrung	Fremder negative Gerüchte	Fremder negative Erfahrung	2	1	7	3	4	9	8	5	6	217349856	0.266667
41	1	0	0	0	0	0	0	0	0	1	0	0	1	0	0	1	0	1	4	0	2.33333	8	3.33333	13.3333	3.25	27	3	Freund positive Gerüchte	Freund positive Erfahrung	Freund negative Gerüchte	Fremder positive Erfahrung	Fremder positive Gerüchte	Isoliertes Spiel	Freund negative Erfahrung	Fremder negative Gerüchte	Fremder negative Erfahrung	2	1	7	3	4	9	8	5	6	217349856	0.266667
42	1	1	0	0	0	0	0	0	0	0	0	1	0	0	0	1	0	0	2	1	2	3	3.66667	14.6667	3.875	21	1	Freund negative Erfahrung	Fremder positive Erfahrung	Fremder negative Gerüchte	Fremder negative Erfahrung	Fremder positive Gerüchte	Freund negative Gerüchte	Isoliertes Spiel	Freund positive Gerüchte	Freund positive Erfahrung	8	3	5	6	4	7	9	2	1	835647921	0.3
42	1	0	1	0	0	0	0	0	0	0	0	1	0	0	0	1	0	0	2	1	2	3	3.66667	14.6667	3.875	21	1	Freund negative Erfahrung	Fremder positive Erfahrung	Fremder negative Gerüchte	Fremder negative Erfahrung	Fremder positive Gerüchte	Freund negative Gerüchte	Isoliertes Spiel	Freund positive Gerüchte	Freund positive Erfahrung	8	3	5	6	4	7	9	2	1	835647921	0.3
42	1	0	0	1	0	0	0	0	0	0	0	1	0	0	0	1	0	0	2	1	2	3	3.66667	14.6667	3.875	21	1	Freund negative Erfahrung	Fremder positive Erfahrung	Fremder negative Gerüchte	Fremder negative Erfahrung	Fremder positive Gerüchte	Freund negative Gerüchte	Isoliertes Spiel	Freund positive Gerüchte	Freund positive Erfahrung	8	3	5	6	4	7	9	2	1	835647921	0.3
42	0	0	0	0	1	0	0	0	0	0	0	1	0	0	0	1	0	0	2	1	2	3	3.66667	14.6667	3.875	21	1	Freund negative Erfahrung	Fremder positive Erfahrung	Fremder negative Gerüchte	Fremder negative Erfahrung	Fremder positive Gerüchte	Freund negative Gerüchte	Isoliertes Spiel	Freund positive Gerüchte	Freund positive Erfahrung	8	3	5	6	4	7	9	2	1	835647921	0.3
42	0	0	0	0	0	1	0	0	0	0	0	1	0	0	0	1	0	0	2	1	2	3	3.66667	14.6667	3.875	21	1	Freund negative Erfahrung	Fremder positive Erfahrung	Fremder negative Gerüchte	Fremder negative Erfahrung	Fremder positive Gerüchte	Freund negative Gerüchte	Isoliertes Spiel	Freund positive Gerüchte	Freund positive Erfahrung	8	3	5	6	4	7	9	2	1	835647921	0.3
42	0	0	0	0	0	0	1	0	0	0	0	1	0	0	0	1	0	0	2	1	2	3	3.66667	14.6667	3.875	21	1	Freund negative Erfahrung	Fremder positive Erfahrung	Fremder negative Gerüchte	Fremder negative Erfahrung	Fremder positive Gerüchte	Freund negative Gerüchte	Isoliertes Spiel	Freund positive Gerüchte	Freund positive Erfahrung	8	3	5	6	4	7	9	2	1	835647921	0.3
42	0	0	0	0	0	0	0	1	0	0	0	1	0	0	0	1	0	0	2	1	2	3	3.66667	14.6667	3.875	21	1	Freund negative Erfahrung	Fremder positive Erfahrung	Fremder negative Gerüchte	Fremder negative Erfahrung	Fremder positive Gerüchte	Freund negative Gerüchte	Isoliertes Spiel	Freund positive Gerüchte	Freund positive Erfahrung	8	3	5	6	4	7	9	2	1	835647921	0.3
42	0	0	0	0	0	0	0	0	1	0	0	1	0	0	0	1	0	0	2	1	2	3	3.66667	14.6667	3.875	21	1	Freund negative Erfahrung	Fremder positive Erfahrung	Fremder negative Gerüchte	Fremder negative Erfahrung	Fremder positive Gerüchte	Freund negative Gerüchte	Isoliertes Spiel	Freund positive Gerüchte	Freund positive Erfahrung	8	3	5	6	4	7	9	2	1	835647921	0.3
42	1	0	0	0	0	0	0	0	0	1	0	1	0	0	0	1	0	0	2	1	2	3	3.66667	14.6667	3.875	21	1	Freund negative Erfahrung	Fremder positive Erfahrung	Fremder negative Gerüchte	Fremder negative Erfahrung	Fremder positive Gerüchte	Freund negative Gerüchte	Isoliertes Spiel	Freund positive Gerüchte	Freund positive Erfahrung	8	3	5	6	4	7	9	2	1	835647921	0.3
43	1	1	0	0	0	0	0	0	0	0	0	1	0	0	0	1	0	1	10	1	1.66667	10	3.66667	18.3333	3	22	3	Fremder positive Erfahrung	Fremder negative Gerüchte	Freund negative Erfahrung	Isoliertes Spiel	Fremder positive Gerüchte	Freund positive Erfahrung	Freund negative Gerüchte	Fremder negative Erfahrung	Freund positive Gerüchte	3	5	8	9	4	1	7	6	2	358941762	0.2
43	1	0	1	0	0	0	0	0	0	0	0	1	0	0	0	1	0	1	10	1	1.66667	10	3.66667	18.3333	3	22	3	Fremder positive Erfahrung	Fremder negative Gerüchte	Freund negative Erfahrung	Isoliertes Spiel	Fremder positive Gerüchte	Freund positive Erfahrung	Freund negative Gerüchte	Fremder negative Erfahrung	Freund positive Gerüchte	3	5	8	9	4	1	7	6	2	358941762	0.2
43	1	0	0	1	0	0	0	0	0	0	0	1	0	0	0	1	0	1	10	1	1.66667	10	3.66667	18.3333	3	22	3	Fremder positive Erfahrung	Fremder negative Gerüchte	Freund negative Erfahrung	Isoliertes Spiel	Fremder positive Gerüchte	Freund positive Erfahrung	Freund negative Gerüchte	Fremder negative Erfahrung	Freund positive Gerüchte	3	5	8	9	4	1	7	6	2	358941762	0.2
43	0	0	0	0	1	0	0	0	0	0	0	1	0	0	0	1	0	1	10	1	1.66667	10	3.66667	18.3333	3	22	3	Fremder positive Erfahrung	Fremder negative Gerüchte	Freund negative Erfahrung	Isoliertes Spiel	Fremder positive Gerüchte	Freund positive Erfahrung	Freund negative Gerüchte	Fremder negative Erfahrung	Freund positive Gerüchte	3	5	8	9	4	1	7	6	2	358941762	0.2
43	0	0	0	0	0	1	0	0	0	0	0	1	0	0	0	1	0	1	10	1	1.66667	10	3.66667	18.3333	3	22	3	Fremder positive Erfahrung	Fremder negative Gerüchte	Freund negative Erfahrung	Isoliertes Spiel	Fremder positive Gerüchte	Freund positive Erfahrung	Freund negative Gerüchte	Fremder negative Erfahrung	Freund positive Gerüchte	3	5	8	9	4	1	7	6	2	358941762	0.2
43	0	0	0	0	0	0	1	0	0	0	0	1	0	0	0	1	0	1	10	1	1.66667	10	3.66667	18.3333	3	22	3	Fremder positive Erfahrung	Fremder negative Gerüchte	Freund negative Erfahrung	Isoliertes Spiel	Fremder positive Gerüchte	Freund positive Erfahrung	Freund negative Gerüchte	Fremder negative Erfahrung	Freund positive Gerüchte	3	5	8	9	4	1	7	6	2	358941762	0.2
43	0	0	0	0	0	0	0	1	0	0	0	1	0	0	0	1	0	1	10	1	1.66667	10	3.66667	18.3333	3	22	3	Fremder positive Erfahrung	Fremder negative Gerüchte	Freund negative Erfahrung	Isoliertes Spiel	Fremder positive Gerüchte	Freund positive Erfahrung	Freund negative Gerüchte	Fremder negative Erfahrung	Freund positive Gerüchte	3	5	8	9	4	1	7	6	2	358941762	0.2
43	0	0	0	0	0	0	0	0	1	0	0	1	0	0	0	1	0	1	10	1	1.66667	10	3.66667	18.3333	3	22	3	Fremder positive Erfahrung	Fremder negative Gerüchte	Freund negative Erfahrung	Isoliertes Spiel	Fremder positive Gerüchte	Freund positive Erfahrung	Freund negative Gerüchte	Fremder negative Erfahrung	Freund positive Gerüchte	3	5	8	9	4	1	7	6	2	358941762	0.2
43	1	0	0	0	0	0	0	0	0	1	0	1	0	0	0	1	0	1	10	1	1.66667	10	3.66667	18.3333	3	22	3	Fremder positive Erfahrung	Fremder negative Gerüchte	Freund negative Erfahrung	Isoliertes Spiel	Fremder positive Gerüchte	Freund positive Erfahrung	Freund negative Gerüchte	Fremder negative Erfahrung	Freund positive Gerüchte	3	5	8	9	4	1	7	6	2	358941762	0.2
44	1	1	0	0	0	0	0	0	0	0	0	1	0	0	0	1	0	0	6	1	2	7	3.66667	6.33333	2.5	20	2	Fremder negative Gerüchte	Freund negative Erfahrung	Freund positive Gerüchte	Freund negative Gerüchte	Fremder positive Gerüchte	Fremder positive Erfahrung	Freund positive Erfahrung	Isoliertes Spiel	Fremder negative Erfahrung	5	8	2	7	4	3	1	9	6	582743196	0.15
44	1	0	1	0	0	0	0	0	0	0	0	1	0	0	0	1	0	0	6	1	2	7	3.66667	6.33333	2.5	20	2	Fremder negative Gerüchte	Freund negative Erfahrung	Freund positive Gerüchte	Freund negative Gerüchte	Fremder positive Gerüchte	Fremder positive Erfahrung	Freund positive Erfahrung	Isoliertes Spiel	Fremder negative Erfahrung	5	8	2	7	4	3	1	9	6	582743196	0.15
44	1	0	0	1	0	0	0	0	0	0	0	1	0	0	0	1	0	0	6	1	2	7	3.66667	6.33333	2.5	20	2	Fremder negative Gerüchte	Freund negative Erfahrung	Freund positive Gerüchte	Freund negative Gerüchte	Fremder positive Gerüchte	Fremder positive Erfahrung	Freund positive Erfahrung	Isoliertes Spiel	Fremder negative Erfahrung	5	8	2	7	4	3	1	9	6	582743196	0.15
44	1	0	0	0	1	0	0	0	0	0	0	1	0	0	0	1	0	0	6	1	2	7	3.66667	6.33333	2.5	20	2	Fremder negative Gerüchte	Freund negative Erfahrung	Freund positive Gerüchte	Freund negative Gerüchte	Fremder positive Gerüchte	Fremder positive Erfahrung	Freund positive Erfahrung	Isoliertes Spiel	Fremder negative Erfahrung	5	8	2	7	4	3	1	9	6	582743196	0.15
44	1	0	0	0	0	1	0	0	0	0	0	1	0	0	0	1	0	0	6	1	2	7	3.66667	6.33333	2.5	20	2	Fremder negative Gerüchte	Freund negative Erfahrung	Freund positive Gerüchte	Freund negative Gerüchte	Fremder positive Gerüchte	Fremder positive Erfahrung	Freund positive Erfahrung	Isoliertes Spiel	Fremder negative Erfahrung	5	8	2	7	4	3	1	9	6	582743196	0.15
44	1	0	0	0	0	0	1	0	0	0	0	1	0	0	0	1	0	0	6	1	2	7	3.66667	6.33333	2.5	20	2	Fremder negative Gerüchte	Freund negative Erfahrung	Freund positive Gerüchte	Freund negative Gerüchte	Fremder positive Gerüchte	Fremder positive Erfahrung	Freund positive Erfahrung	Isoliertes Spiel	Fremder negative Erfahrung	5	8	2	7	4	3	1	9	6	582743196	0.15
44	0	0	0	0	0	0	0	1	0	0	0	1	0	0	0	1	0	0	6	1	2	7	3.66667	6.33333	2.5	20	2	Fremder negative Gerüchte	Freund negative Erfahrung	Freund positive Gerüchte	Freund negative Gerüchte	Fremder positive Gerüchte	Fremder positive Erfahrung	Freund positive Erfahrung	Isoliertes Spiel	Fremder negative Erfahrung	5	8	2	7	4	3	1	9	6	582743196	0.15
44	0	0	0	0	0	0	0	0	1	0	0	1	0	0	0	1	0	0	6	1	2	7	3.66667	6.33333	2.5	20	2	Fremder negative Gerüchte	Freund negative Erfahrung	Freund positive Gerüchte	Freund negative Gerüchte	Fremder positive Gerüchte	Fremder positive Erfahrung	Freund positive Erfahrung	Isoliertes Spiel	Fremder negative Erfahrung	5	8	2	7	4	3	1	9	6	582743196	0.15
44	1	0	0	0	0	0	0	0	0	1	0	1	0	0	0	1	0	0	6	1	2	7	3.66667	6.33333	2.5	20	2	Fremder negative Gerüchte	Freund negative Erfahrung	Freund positive Gerüchte	Freund negative Gerüchte	Fremder positive Gerüchte	Fremder positive Erfahrung	Freund positive Erfahrung	Isoliertes Spiel	Fremder negative Erfahrung	5	8	2	7	4	3	1	9	6	582743196	0.15
45	1	1	0	0	0	0	0	0	0	0	0	0	1	0	0	0	0	1	2	1	1.33333	3	3.66667	8	3.25	25	1	Freund negative Erfahrung	Fremder negative Erfahrung	Freund positive Gerüchte	Freund positive Erfahrung	Fremder positive Erfahrung	Freund negative Gerüchte	Fremder positive Gerüchte	Isoliertes Spiel	Fremder negative Gerüchte	8	6	2	1	3	7	4	9	5	862137495	0.266667
45	0	0	1	0	0	0	0	0	0	0	0	0	1	0	0	0	0	1	2	1	1.33333	3	3.66667	8	3.25	25	1	Freund negative Erfahrung	Fremder negative Erfahrung	Freund positive Gerüchte	Freund positive Erfahrung	Fremder positive Erfahrung	Freund negative Gerüchte	Fremder positive Gerüchte	Isoliertes Spiel	Fremder negative Gerüchte	8	6	2	1	3	7	4	9	5	862137495	0.266667
45	1	0	0	1	0	0	0	0	0	0	0	0	1	0	0	0	0	1	2	1	1.33333	3	3.66667	8	3.25	25	1	Freund negative Erfahrung	Fremder negative Erfahrung	Freund positive Gerüchte	Freund positive Erfahrung	Fremder positive Erfahrung	Freund negative Gerüchte	Fremder positive Gerüchte	Isoliertes Spiel	Fremder negative Gerüchte	8	6	2	1	3	7	4	9	5	862137495	0.266667
45	0	0	0	0	1	0	0	0	0	0	0	0	1	0	0	0	0	1	2	1	1.33333	3	3.66667	8	3.25	25	1	Freund negative Erfahrung	Fremder negative Erfahrung	Freund positive Gerüchte	Freund positive Erfahrung	Fremder positive Erfahrung	Freund negative Gerüchte	Fremder positive Gerüchte	Isoliertes Spiel	Fremder negative Gerüchte	8	6	2	1	3	7	4	9	5	862137495	0.266667
45	0	0	0	0	0	1	0	0	0	0	0	0	1	0	0	0	0	1	2	1	1.33333	3	3.66667	8	3.25	25	1	Freund negative Erfahrung	Fremder negative Erfahrung	Freund positive Gerüchte	Freund positive Erfahrung	Fremder positive Erfahrung	Freund negative Gerüchte	Fremder positive Gerüchte	Isoliertes Spiel	Fremder negative Gerüchte	8	6	2	1	3	7	4	9	5	862137495	0.266667
45	0	0	0	0	0	0	1	0	0	0	0	0	1	0	0	0	0	1	2	1	1.33333	3	3.66667	8	3.25	25	1	Freund negative Erfahrung	Fremder negative Erfahrung	Freund positive Gerüchte	Freund positive Erfahrung	Fremder positive Erfahrung	Freund negative Gerüchte	Fremder positive Gerüchte	Isoliertes Spiel	Fremder negative Gerüchte	8	6	2	1	3	7	4	9	5	862137495	0.266667
45	0	0	0	0	0	0	0	1	0	0	0	0	1	0	0	0	0	1	2	1	1.33333	3	3.66667	8	3.25	25	1	Freund negative Erfahrung	Fremder negative Erfahrung	Freund positive Gerüchte	Freund positive Erfahrung	Fremder positive Erfahrung	Freund negative Gerüchte	Fremder positive Gerüchte	Isoliertes Spiel	Fremder negative Gerüchte	8	6	2	1	3	7	4	9	5	862137495	0.266667
45	0	0	0	0	0	0	0	0	1	0	0	0	1	0	0	0	0	1	2	1	1.33333	3	3.66667	8	3.25	25	1	Freund negative Erfahrung	Fremder negative Erfahrung	Freund positive Gerüchte	Freund positive Erfahrung	Fremder positive Erfahrung	Freund negative Gerüchte	Fremder positive Gerüchte	Isoliertes Spiel	Fremder negative Gerüchte	8	6	2	1	3	7	4	9	5	862137495	0.266667
45	0	0	0	0	0	0	0	0	0	1	0	0	1	0	0	0	0	1	2	1	1.33333	3	3.66667	8	3.25	25	1	Freund negative Erfahrung	Fremder negative Erfahrung	Freund positive Gerüchte	Freund positive Erfahrung	Fremder positive Erfahrung	Freund negative Gerüchte	Fremder positive Gerüchte	Isoliertes Spiel	Fremder negative Gerüchte	8	6	2	1	3	7	4	9	5	862137495	0.266667
46	1	1	0	0	0	0	0	0	0	0	0	0	0	1	0	0	0	1	3	1	2	9	3.33333	2.66667	2.25	22	0	Fremder positive Erfahrung	Freund negative Gerüchte	Fremder negative Gerüchte	Freund positive Erfahrung	Freund negative Erfahrung	Fremder positive Gerüchte	Isoliertes Spiel	Freund positive Gerüchte	Fremder negative Erfahrung	3	7	5	1	8	4	9	2	6	375184926	0.366667
46	0	0	1	0	0	0	0	0	0	0	0	0	0	1	0	0	0	1	3	1	2	9	3.33333	2.66667	2.25	22	0	Fremder positive Erfahrung	Freund negative Gerüchte	Fremder negative Gerüchte	Freund positive Erfahrung	Freund negative Erfahrung	Fremder positive Gerüchte	Isoliertes Spiel	Freund positive Gerüchte	Fremder negative Erfahrung	3	7	5	1	8	4	9	2	6	375184926	0.366667
46	0	0	0	1	0	0	0	0	0	0	0	0	0	1	0	0	0	1	3	1	2	9	3.33333	2.66667	2.25	22	0	Fremder positive Erfahrung	Freund negative Gerüchte	Fremder negative Gerüchte	Freund positive Erfahrung	Freund negative Erfahrung	Fremder positive Gerüchte	Isoliertes Spiel	Freund positive Gerüchte	Fremder negative Erfahrung	3	7	5	1	8	4	9	2	6	375184926	0.366667
46	0	0	0	0	1	0	0	0	0	0	0	0	0	1	0	0	0	1	3	1	2	9	3.33333	2.66667	2.25	22	0	Fremder positive Erfahrung	Freund negative Gerüchte	Fremder negative Gerüchte	Freund positive Erfahrung	Freund negative Erfahrung	Fremder positive Gerüchte	Isoliertes Spiel	Freund positive Gerüchte	Fremder negative Erfahrung	3	7	5	1	8	4	9	2	6	375184926	0.366667
46	0	0	0	0	0	1	0	0	0	0	0	0	0	1	0	0	0	1	3	1	2	9	3.33333	2.66667	2.25	22	0	Fremder positive Erfahrung	Freund negative Gerüchte	Fremder negative Gerüchte	Freund positive Erfahrung	Freund negative Erfahrung	Fremder positive Gerüchte	Isoliertes Spiel	Freund positive Gerüchte	Fremder negative Erfahrung	3	7	5	1	8	4	9	2	6	375184926	0.366667
46	0	0	0	0	0	0	1	0	0	0	0	0	0	1	0	0	0	1	3	1	2	9	3.33333	2.66667	2.25	22	0	Fremder positive Erfahrung	Freund negative Gerüchte	Fremder negative Gerüchte	Freund positive Erfahrung	Freund negative Erfahrung	Fremder positive Gerüchte	Isoliertes Spiel	Freund positive Gerüchte	Fremder negative Erfahrung	3	7	5	1	8	4	9	2	6	375184926	0.366667
46	0	0	0	0	0	0	0	1	0	0	0	0	0	1	0	0	0	1	3	1	2	9	3.33333	2.66667	2.25	22	0	Fremder positive Erfahrung	Freund negative Gerüchte	Fremder negative Gerüchte	Freund positive Erfahrung	Freund negative Erfahrung	Fremder positive Gerüchte	Isoliertes Spiel	Freund positive Gerüchte	Fremder negative Erfahrung	3	7	5	1	8	4	9	2	6	375184926	0.366667
46	0	0	0	0	0	0	0	0	1	0	0	0	0	1	0	0	0	1	3	1	2	9	3.33333	2.66667	2.25	22	0	Fremder positive Erfahrung	Freund negative Gerüchte	Fremder negative Gerüchte	Freund positive Erfahrung	Freund negative Erfahrung	Fremder positive Gerüchte	Isoliertes Spiel	Freund positive Gerüchte	Fremder negative Erfahrung	3	7	5	1	8	4	9	2	6	375184926	0.366667
46	0	0	0	0	0	0	0	0	0	1	0	0	0	1	0	0	0	1	3	1	2	9	3.33333	2.66667	2.25	22	0	Fremder positive Erfahrung	Freund negative Gerüchte	Fremder negative Gerüchte	Freund positive Erfahrung	Freund negative Erfahrung	Fremder positive Gerüchte	Isoliertes Spiel	Freund positive Gerüchte	Fremder negative Erfahrung	3	7	5	1	8	4	9	2	6	375184926	0.366667
47	1	1	0	0	0	0	0	0	0	0	0	0	0	0	1	0	0	1	30	1	2	5	4	10	3.5	22	2	Fremder positive Gerüchte	Freund positive Erfahrung	Freund positive Gerüchte	Fremder negative Gerüchte	Freund negative Erfahrung	Fremder negative Erfahrung	Freund negative Gerüchte	Fremder positive Erfahrung	Isoliertes Spiel	4	1	2	5	8	6	7	3	9	412586739	0.283333
47	1	0	1	0	0	0	0	0	0	0	0	0	0	0	1	0	0	1	30	1	2	5	4	10	3.5	22	2	Fremder positive Gerüchte	Freund positive Erfahrung	Freund positive Gerüchte	Fremder negative Gerüchte	Freund negative Erfahrung	Fremder negative Erfahrung	Freund negative Gerüchte	Fremder positive Erfahrung	Isoliertes Spiel	4	1	2	5	8	6	7	3	9	412586739	0.283333
47	1	0	0	1	0	0	0	0	0	0	0	0	0	0	1	0	0	1	30	1	2	5	4	10	3.5	22	2	Fremder positive Gerüchte	Freund positive Erfahrung	Freund positive Gerüchte	Fremder negative Gerüchte	Freund negative Erfahrung	Fremder negative Erfahrung	Freund negative Gerüchte	Fremder positive Erfahrung	Isoliertes Spiel	4	1	2	5	8	6	7	3	9	412586739	0.283333
47	1	0	0	0	1	0	0	0	0	0	0	0	0	0	1	0	0	1	30	1	2	5	4	10	3.5	22	2	Fremder positive Gerüchte	Freund positive Erfahrung	Freund positive Gerüchte	Fremder negative Gerüchte	Freund negative Erfahrung	Fremder negative Erfahrung	Freund negative Gerüchte	Fremder positive Erfahrung	Isoliertes Spiel	4	1	2	5	8	6	7	3	9	412586739	0.283333
47	0	0	0	0	0	1	0	0	0	0	0	0	0	0	1	0	0	1	30	1	2	5	4	10	3.5	22	2	Fremder positive Gerüchte	Freund positive Erfahrung	Freund positive Gerüchte	Fremder negative Gerüchte	Freund negative Erfahrung	Fremder negative Erfahrung	Freund negative Gerüchte	Fremder positive Erfahrung	Isoliertes Spiel	4	1	2	5	8	6	7	3	9	412586739	0.283333
47	0	0	0	0	0	0	1	0	0	0	0	0	0	0	1	0	0	1	30	1	2	5	4	10	3.5	22	2	Fremder positive Gerüchte	Freund positive Erfahrung	Freund positive Gerüchte	Fremder negative Gerüchte	Freund negative Erfahrung	Fremder negative Erfahrung	Freund negative Gerüchte	Fremder positive Erfahrung	Isoliertes Spiel	4	1	2	5	8	6	7	3	9	412586739	0.283333
47	0	0	0	0	0	0	0	1	0	0	0	0	0	0	1	0	0	1	30	1	2	5	4	10	3.5	22	2	Fremder positive Gerüchte	Freund positive Erfahrung	Freund positive Gerüchte	Fremder negative Gerüchte	Freund negative Erfahrung	Fremder negative Erfahrung	Freund negative Gerüchte	Fremder positive Erfahrung	Isoliertes Spiel	4	1	2	5	8	6	7	3	9	412586739	0.283333
47	0	0	0	0	0	0	0	0	1	0	0	0	0	0	1	0	0	1	30	1	2	5	4	10	3.5	22	2	Fremder positive Gerüchte	Freund positive Erfahrung	Freund positive Gerüchte	Fremder negative Gerüchte	Freund negative Erfahrung	Fremder negative Erfahrung	Freund negative Gerüchte	Fremder positive Erfahrung	Isoliertes Spiel	4	1	2	5	8	6	7	3	9	412586739	0.283333
47	1	0	0	0	0	0	0	0	0	1	0	0	0	0	1	0	0	1	30	1	2	5	4	10	3.5	22	2	Fremder positive Gerüchte	Freund positive Erfahrung	Freund positive Gerüchte	Fremder negative Gerüchte	Freund negative Erfahrung	Fremder negative Erfahrung	Freund negative Gerüchte	Fremder positive Erfahrung	Isoliertes Spiel	4	1	2	5	8	6	7	3	9	412586739	0.283333
48	1	1	0	0	0	0	0	0	0	0	0	0	0	1	0	0	0	0	10	1	2.33333	6	3.33333	8.66667	3.375	18	2	Fremder negative Gerüchte	Isoliertes Spiel	Freund negative Erfahrung	Freund negative Gerüchte	Freund positive Erfahrung	Freund positive Gerüchte	Fremder positive Erfahrung	Fremder negative Erfahrung	Fremder positive Gerüchte	5	9	8	7	1	2	3	6	4	598712364	0.25
48	1	0	1	0	0	0	0	0	0	0	0	0	0	1	0	0	0	0	10	1	2.33333	6	3.33333	8.66667	3.375	18	2	Fremder negative Gerüchte	Isoliertes Spiel	Freund negative Erfahrung	Freund negative Gerüchte	Freund positive Erfahrung	Freund positive Gerüchte	Fremder positive Erfahrung	Fremder negative Erfahrung	Fremder positive Gerüchte	5	9	8	7	1	2	3	6	4	598712364	0.25
48	0	0	0	1	0	0	0	0	0	0	0	0	0	1	0	0	0	0	10	1	2.33333	6	3.33333	8.66667	3.375	18	2	Fremder negative Gerüchte	Isoliertes Spiel	Freund negative Erfahrung	Freund negative Gerüchte	Freund positive Erfahrung	Freund positive Gerüchte	Fremder positive Erfahrung	Fremder negative Erfahrung	Fremder positive Gerüchte	5	9	8	7	1	2	3	6	4	598712364	0.25
48	0	0	0	0	1	0	0	0	0	0	0	0	0	1	0	0	0	0	10	1	2.33333	6	3.33333	8.66667	3.375	18	2	Fremder negative Gerüchte	Isoliertes Spiel	Freund negative Erfahrung	Freund negative Gerüchte	Freund positive Erfahrung	Freund positive Gerüchte	Fremder positive Erfahrung	Fremder negative Erfahrung	Fremder positive Gerüchte	5	9	8	7	1	2	3	6	4	598712364	0.25
48	0	0	0	0	0	1	0	0	0	0	0	0	0	1	0	0	0	0	10	1	2.33333	6	3.33333	8.66667	3.375	18	2	Fremder negative Gerüchte	Isoliertes Spiel	Freund negative Erfahrung	Freund negative Gerüchte	Freund positive Erfahrung	Freund positive Gerüchte	Fremder positive Erfahrung	Fremder negative Erfahrung	Fremder positive Gerüchte	5	9	8	7	1	2	3	6	4	598712364	0.25
48	0	0	0	0	0	0	1	0	0	0	0	0	0	1	0	0	0	0	10	1	2.33333	6	3.33333	8.66667	3.375	18	2	Fremder negative Gerüchte	Isoliertes Spiel	Freund negative Erfahrung	Freund negative Gerüchte	Freund positive Erfahrung	Freund positive Gerüchte	Fremder positive Erfahrung	Fremder negative Erfahrung	Fremder positive Gerüchte	5	9	8	7	1	2	3	6	4	598712364	0.25
48	0	0	0	0	0	0	0	1	0	0	0	0	0	1	0	0	0	0	10	1	2.33333	6	3.33333	8.66667	3.375	18	2	Fremder negative Gerüchte	Isoliertes Spiel	Freund negative Erfahrung	Freund negative Gerüchte	Freund positive Erfahrung	Freund positive Gerüchte	Fremder positive Erfahrung	Fremder negative Erfahrung	Fremder positive Gerüchte	5	9	8	7	1	2	3	6	4	598712364	0.25
48	0	0	0	0	0	0	0	0	1	0	0	0	0	1	0	0	0	0	10	1	2.33333	6	3.33333	8.66667	3.375	18	2	Fremder negative Gerüchte	Isoliertes Spiel	Freund negative Erfahrung	Freund negative Gerüchte	Freund positive Erfahrung	Freund positive Gerüchte	Fremder positive Erfahrung	Fremder negative Erfahrung	Fremder positive Gerüchte	5	9	8	7	1	2	3	6	4	598712364	0.25
48	0	0	0	0	0	0	0	0	0	1	0	0	0	1	0	0	0	0	10	1	2.33333	6	3.33333	8.66667	3.375	18	2	Fremder negative Gerüchte	Isoliertes Spiel	Freund negative Erfahrung	Freund negative Gerüchte	Freund positive Erfahrung	Freund positive Gerüchte	Fremder positive Erfahrung	Fremder negative Erfahrung	Fremder positive Gerüchte	5	9	8	7	1	2	3	6	4	598712364	0.25
49	1	1	0	0	0	0	0	0	0	0	0	1	0	0	0	0	0	0	6	0	3	8	3.33333	1	2.625	19	1	Fremder negative Erfahrung	Fremder positive Gerüchte	Freund negative Gerüchte	Freund positive Erfahrung	Isoliertes Spiel	Freund negative Erfahrung	Freund positive Gerüchte	Fremder positive Erfahrung	Fremder negative Gerüchte	6	4	7	1	9	8	2	3	5	647198235	0.216667
49	1	0	1	0	0	0	0	0	0	0	0	1	0	0	0	0	0	0	6	0	3	8	3.33333	1	2.625	19	1	Fremder negative Erfahrung	Fremder positive Gerüchte	Freund negative Gerüchte	Freund positive Erfahrung	Isoliertes Spiel	Freund negative Erfahrung	Freund positive Gerüchte	Fremder positive Erfahrung	Fremder negative Gerüchte	6	4	7	1	9	8	2	3	5	647198235	0.216667
49	0	0	0	1	0	0	0	0	0	0	0	1	0	0	0	0	0	0	6	0	3	8	3.33333	1	2.625	19	1	Fremder negative Erfahrung	Fremder positive Gerüchte	Freund negative Gerüchte	Freund positive Erfahrung	Isoliertes Spiel	Freund negative Erfahrung	Freund positive Gerüchte	Fremder positive Erfahrung	Fremder negative Gerüchte	6	4	7	1	9	8	2	3	5	647198235	0.216667
49	0	0	0	0	1	0	0	0	0	0	0	1	0	0	0	0	0	0	6	0	3	8	3.33333	1	2.625	19	1	Fremder negative Erfahrung	Fremder positive Gerüchte	Freund negative Gerüchte	Freund positive Erfahrung	Isoliertes Spiel	Freund negative Erfahrung	Freund positive Gerüchte	Fremder positive Erfahrung	Fremder negative Gerüchte	6	4	7	1	9	8	2	3	5	647198235	0.216667
49	0	0	0	0	0	1	0	0	0	0	0	1	0	0	0	0	0	0	6	0	3	8	3.33333	1	2.625	19	1	Fremder negative Erfahrung	Fremder positive Gerüchte	Freund negative Gerüchte	Freund positive Erfahrung	Isoliertes Spiel	Freund negative Erfahrung	Freund positive Gerüchte	Fremder positive Erfahrung	Fremder negative Gerüchte	6	4	7	1	9	8	2	3	5	647198235	0.216667
49	0	0	0	0	0	0	1	0	0	0	0	1	0	0	0	0	0	0	6	0	3	8	3.33333	1	2.625	19	1	Fremder negative Erfahrung	Fremder positive Gerüchte	Freund negative Gerüchte	Freund positive Erfahrung	Isoliertes Spiel	Freund negative Erfahrung	Freund positive Gerüchte	Fremder positive Erfahrung	Fremder negative Gerüchte	6	4	7	1	9	8	2	3	5	647198235	0.216667
49	0	0	0	0	0	0	0	1	0	0	0	1	0	0	0	0	0	0	6	0	3	8	3.33333	1	2.625	19	1	Fremder negative Erfahrung	Fremder positive Gerüchte	Freund negative Gerüchte	Freund positive Erfahrung	Isoliertes Spiel	Freund negative Erfahrung	Freund positive Gerüchte	Fremder positive Erfahrung	Fremder negative Gerüchte	6	4	7	1	9	8	2	3	5	647198235	0.216667
49	0	0	0	0	0	0	0	0	1	0	0	1	0	0	0	0	0	0	6	0	3	8	3.33333	1	2.625	19	1	Fremder negative Erfahrung	Fremder positive Gerüchte	Freund negative Gerüchte	Freund positive Erfahrung	Isoliertes Spiel	Freund negative Erfahrung	Freund positive Gerüchte	Fremder positive Erfahrung	Fremder negative Gerüchte	6	4	7	1	9	8	2	3	5	647198235	0.216667
49	0	0	0	0	0	0	0	0	0	1	0	1	0	0	0	0	0	0	6	0	3	8	3.33333	1	2.625	19	1	Fremder negative Erfahrung	Fremder positive Gerüchte	Freund negative Gerüchte	Freund positive Erfahrung	Isoliertes Spiel	Freund negative Erfahrung	Freund positive Gerüchte	Fremder positive Erfahrung	Fremder negative Gerüchte	6	4	7	1	9	8	2	3	5	647198235	0.216667
50	1	1	0	0	0	0	0	0	0	0	0	0	0	1	0	0	0	1	2	0	2.33333	6	3	6.66667	4.375	24	0	Freund positive Erfahrung	Fremder negative Erfahrung	Fremder positive Gerüchte	Freund negative Gerüchte	Freund negative Erfahrung	Fremder negative Gerüchte	Fremder positive Erfahrung	Isoliertes Spiel	Freund positive Gerüchte	1	6	4	7	8	5	3	9	2	164785392	0.333333
50	0	0	1	0	0	0	0	0	0	0	0	0	0	1	0	0	0	1	2	0	2.33333	6	3	6.66667	4.375	24	0	Freund positive Erfahrung	Fremder negative Erfahrung	Fremder positive Gerüchte	Freund negative Gerüchte	Freund negative Erfahrung	Fremder negative Gerüchte	Fremder positive Erfahrung	Isoliertes Spiel	Freund positive Gerüchte	1	6	4	7	8	5	3	9	2	164785392	0.333333
50	0	0	0	1	0	0	0	0	0	0	0	0	0	1	0	0	0	1	2	0	2.33333	6	3	6.66667	4.375	24	0	Freund positive Erfahrung	Fremder negative Erfahrung	Fremder positive Gerüchte	Freund negative Gerüchte	Freund negative Erfahrung	Fremder negative Gerüchte	Fremder positive Erfahrung	Isoliertes Spiel	Freund positive Gerüchte	1	6	4	7	8	5	3	9	2	164785392	0.333333
50	0	0	0	0	1	0	0	0	0	0	0	0	0	1	0	0	0	1	2	0	2.33333	6	3	6.66667	4.375	24	0	Freund positive Erfahrung	Fremder negative Erfahrung	Fremder positive Gerüchte	Freund negative Gerüchte	Freund negative Erfahrung	Fremder negative Gerüchte	Fremder positive Erfahrung	Isoliertes Spiel	Freund positive Gerüchte	1	6	4	7	8	5	3	9	2	164785392	0.333333
50	0	0	0	0	0	1	0	0	0	0	0	0	0	1	0	0	0	1	2	0	2.33333	6	3	6.66667	4.375	24	0	Freund positive Erfahrung	Fremder negative Erfahrung	Fremder positive Gerüchte	Freund negative Gerüchte	Freund negative Erfahrung	Fremder negative Gerüchte	Fremder positive Erfahrung	Isoliertes Spiel	Freund positive Gerüchte	1	6	4	7	8	5	3	9	2	164785392	0.333333
50	0	0	0	0	0	0	1	0	0	0	0	0	0	1	0	0	0	1	2	0	2.33333	6	3	6.66667	4.375	24	0	Freund positive Erfahrung	Fremder negative Erfahrung	Fremder positive Gerüchte	Freund negative Gerüchte	Freund negative Erfahrung	Fremder negative Gerüchte	Fremder positive Erfahrung	Isoliertes Spiel	Freund positive Gerüchte	1	6	4	7	8	5	3	9	2	164785392	0.333333
50	0	0	0	0	0	0	0	1	0	0	0	0	0	1	0	0	0	1	2	0	2.33333	6	3	6.66667	4.375	24	0	Freund positive Erfahrung	Fremder negative Erfahrung	Fremder positive Gerüchte	Freund negative Gerüchte	Freund negative Erfahrung	Fremder negative Gerüchte	Fremder positive Erfahrung	Isoliertes Spiel	Freund positive Gerüchte	1	6	4	7	8	5	3	9	2	164785392	0.333333
50	0	0	0	0	0	0	0	0	1	0	0	0	0	1	0	0	0	1	2	0	2.33333	6	3	6.66667	4.375	24	0	Freund positive Erfahrung	Fremder negative Erfahrung	Fremder positive Gerüchte	Freund negative Gerüchte	Freund negative Erfahrung	Fremder negative Gerüchte	Fremder positive Erfahrung	Isoliertes Spiel	Freund positive Gerüchte	1	6	4	7	8	5	3	9	2	164785392	0.333333
50	0	0	0	0	0	0	0	0	0	1	0	0	0	1	0	0	0	1	2	0	2.33333	6	3	6.66667	4.375	24	0	Freund positive Erfahrung	Fremder negative Erfahrung	Fremder positive Gerüchte	Freund negative Gerüchte	Freund negative Erfahrung	Fremder negative Gerüchte	Fremder positive Erfahrung	Isoliertes Spiel	Freund positive Gerüchte	1	6	4	7	8	5	3	9	2	164785392	0.333333
51	0	1	0	0	0	0	0	0	0	0	0	0	0	0	1	0	0	0	10	0	2.33333	9	3.33333	2.33333	3.125	23	0	Fremder negative Erfahrung	Fremder positive Gerüchte	Fremder positive Erfahrung	Freund positive Erfahrung	Fremder negative Gerüchte	Isoliertes Spiel	Freund positive Gerüchte	Freund negative Erfahrung	Freund negative Gerüchte	6	4	3	1	5	9	2	8	7	643159287	0.25
51	0	0	1	0	0	0	0	0	0	0	0	0	0	0	1	0	0	0	10	0	2.33333	9	3.33333	2.33333	3.125	23	0	Fremder negative Erfahrung	Fremder positive Gerüchte	Fremder positive Erfahrung	Freund positive Erfahrung	Fremder negative Gerüchte	Isoliertes Spiel	Freund positive Gerüchte	Freund negative Erfahrung	Freund negative Gerüchte	6	4	3	1	5	9	2	8	7	643159287	0.25
51	1	0	0	1	0	0	0	0	0	0	0	0	0	0	1	0	0	0	10	0	2.33333	9	3.33333	2.33333	3.125	23	0	Fremder negative Erfahrung	Fremder positive Gerüchte	Fremder positive Erfahrung	Freund positive Erfahrung	Fremder negative Gerüchte	Isoliertes Spiel	Freund positive Gerüchte	Freund negative Erfahrung	Freund negative Gerüchte	6	4	3	1	5	9	2	8	7	643159287	0.25
51	0	0	0	0	1	0	0	0	0	0	0	0	0	0	1	0	0	0	10	0	2.33333	9	3.33333	2.33333	3.125	23	0	Fremder negative Erfahrung	Fremder positive Gerüchte	Fremder positive Erfahrung	Freund positive Erfahrung	Fremder negative Gerüchte	Isoliertes Spiel	Freund positive Gerüchte	Freund negative Erfahrung	Freund negative Gerüchte	6	4	3	1	5	9	2	8	7	643159287	0.25
51	0	0	0	0	0	1	0	0	0	0	0	0	0	0	1	0	0	0	10	0	2.33333	9	3.33333	2.33333	3.125	23	0	Fremder negative Erfahrung	Fremder positive Gerüchte	Fremder positive Erfahrung	Freund positive Erfahrung	Fremder negative Gerüchte	Isoliertes Spiel	Freund positive Gerüchte	Freund negative Erfahrung	Freund negative Gerüchte	6	4	3	1	5	9	2	8	7	643159287	0.25
51	0	0	0	0	0	0	1	0	0	0	0	0	0	0	1	0	0	0	10	0	2.33333	9	3.33333	2.33333	3.125	23	0	Fremder negative Erfahrung	Fremder positive Gerüchte	Fremder positive Erfahrung	Freund positive Erfahrung	Fremder negative Gerüchte	Isoliertes Spiel	Freund positive Gerüchte	Freund negative Erfahrung	Freund negative Gerüchte	6	4	3	1	5	9	2	8	7	643159287	0.25
51	0	0	0	0	0	0	0	1	0	0	0	0	0	0	1	0	0	0	10	0	2.33333	9	3.33333	2.33333	3.125	23	0	Fremder negative Erfahrung	Fremder positive Gerüchte	Fremder positive Erfahrung	Freund positive Erfahrung	Fremder negative Gerüchte	Isoliertes Spiel	Freund positive Gerüchte	Freund negative Erfahrung	Freund negative Gerüchte	6	4	3	1	5	9	2	8	7	643159287	0.25
51	0	0	0	0	0	0	0	0	1	0	0	0	0	0	1	0	0	0	10	0	2.33333	9	3.33333	2.33333	3.125	23	0	Fremder negative Erfahrung	Fremder positive Gerüchte	Fremder positive Erfahrung	Freund positive Erfahrung	Fremder negative Gerüchte	Isoliertes Spiel	Freund positive Gerüchte	Freund negative Erfahrung	Freund negative Gerüchte	6	4	3	1	5	9	2	8	7	643159287	0.25
51	0	0	0	0	0	0	0	0	0	1	0	0	0	0	1	0	0	0	10	0	2.33333	9	3.33333	2.33333	3.125	23	0	Fremder negative Erfahrung	Fremder positive Gerüchte	Fremder positive Erfahrung	Freund positive Erfahrung	Fremder negative Gerüchte	Isoliertes Spiel	Freund positive Gerüchte	Freund negative Erfahrung	Freund negative Gerüchte	6	4	3	1	5	9	2	8	7	643159287	0.25
52	1	1	0	0	0	0	0	0	0	0	1	0	0	0	1	1	0	1	2	0	2	2	4	2	3	22	3	Fremder negative Gerüchte	Freund positive Gerüchte	Isoliertes Spiel	Freund negative Erfahrung	Fremder positive Erfahrung	Fremder positive Gerüchte	Fremder negative Erfahrung	Freund positive Erfahrung	Freund negative Gerüchte	5	2	9	8	3	4	6	1	7	529834617	0.166667
52	0	0	1	0	0	0	0	0	0	0	1	0	0	0	1	1	0	1	2	0	2	2	4	2	3	22	3	Fremder negative Gerüchte	Freund positive Gerüchte	Isoliertes Spiel	Freund negative Erfahrung	Fremder positive Erfahrung	Fremder positive Gerüchte	Fremder negative Erfahrung	Freund positive Erfahrung	Freund negative Gerüchte	5	2	9	8	3	4	6	1	7	529834617	0.166667
52	1	0	0	1	0	0	0	0	0	0	1	0	0	0	1	1	0	1	2	0	2	2	4	2	3	22	3	Fremder negative Gerüchte	Freund positive Gerüchte	Isoliertes Spiel	Freund negative Erfahrung	Fremder positive Erfahrung	Fremder positive Gerüchte	Fremder negative Erfahrung	Freund positive Erfahrung	Freund negative Gerüchte	5	2	9	8	3	4	6	1	7	529834617	0.166667
52	0	0	0	0	1	0	0	0	0	0	1	0	0	0	1	1	0	1	2	0	2	2	4	2	3	22	3	Fremder negative Gerüchte	Freund positive Gerüchte	Isoliertes Spiel	Freund negative Erfahrung	Fremder positive Erfahrung	Fremder positive Gerüchte	Fremder negative Erfahrung	Freund positive Erfahrung	Freund negative Gerüchte	5	2	9	8	3	4	6	1	7	529834617	0.166667
52	1	0	0	0	0	1	0	0	0	0	1	0	0	0	1	1	0	1	2	0	2	2	4	2	3	22	3	Fremder negative Gerüchte	Freund positive Gerüchte	Isoliertes Spiel	Freund negative Erfahrung	Fremder positive Erfahrung	Fremder positive Gerüchte	Fremder negative Erfahrung	Freund positive Erfahrung	Freund negative Gerüchte	5	2	9	8	3	4	6	1	7	529834617	0.166667
52	0	0	0	0	0	0	1	0	0	0	1	0	0	0	1	1	0	1	2	0	2	2	4	2	3	22	3	Fremder negative Gerüchte	Freund positive Gerüchte	Isoliertes Spiel	Freund negative Erfahrung	Fremder positive Erfahrung	Fremder positive Gerüchte	Fremder negative Erfahrung	Freund positive Erfahrung	Freund negative Gerüchte	5	2	9	8	3	4	6	1	7	529834617	0.166667
52	1	0	0	0	0	0	0	1	0	0	1	0	0	0	1	1	0	1	2	0	2	2	4	2	3	22	3	Fremder negative Gerüchte	Freund positive Gerüchte	Isoliertes Spiel	Freund negative Erfahrung	Fremder positive Erfahrung	Fremder positive Gerüchte	Fremder negative Erfahrung	Freund positive Erfahrung	Freund negative Gerüchte	5	2	9	8	3	4	6	1	7	529834617	0.166667
52	1	0	0	0	0	0	0	0	1	0	1	0	0	0	1	1	0	1	2	0	2	2	4	2	3	22	3	Fremder negative Gerüchte	Freund positive Gerüchte	Isoliertes Spiel	Freund negative Erfahrung	Fremder positive Erfahrung	Fremder positive Gerüchte	Fremder negative Erfahrung	Freund positive Erfahrung	Freund negative Gerüchte	5	2	9	8	3	4	6	1	7	529834617	0.166667
52	1	0	0	0	0	0	0	0	0	1	1	0	0	0	1	1	0	1	2	0	2	2	4	2	3	22	3	Fremder negative Gerüchte	Freund positive Gerüchte	Isoliertes Spiel	Freund negative Erfahrung	Fremder positive Erfahrung	Fremder positive Gerüchte	Fremder negative Erfahrung	Freund positive Erfahrung	Freund negative Gerüchte	5	2	9	8	3	4	6	1	7	529834617	0.166667
53	1	1	0	0	0	0	0	0	0	0	0	0	0	0	1	0	0	0	4	0	1.66667	6	2.33333	1.66667	2.375	25	0	Fremder negative Erfahrung	Fremder positive Erfahrung	Fremder negative Gerüchte	Freund negative Gerüchte	Freund positive Erfahrung	Freund negative Erfahrung	Fremder positive Gerüchte	Freund positive Gerüchte	Isoliertes Spiel	6	3	5	7	1	8	4	2	9	635718429	0.216667
53	0	0	1	0	0	0	0	0	0	0	0	0	0	0	1	0	0	0	4	0	1.66667	6	2.33333	1.66667	2.375	25	0	Fremder negative Erfahrung	Fremder positive Erfahrung	Fremder negative Gerüchte	Freund negative Gerüchte	Freund positive Erfahrung	Freund negative Erfahrung	Fremder positive Gerüchte	Freund positive Gerüchte	Isoliertes Spiel	6	3	5	7	1	8	4	2	9	635718429	0.216667
53	0	0	0	1	0	0	0	0	0	0	0	0	0	0	1	0	0	0	4	0	1.66667	6	2.33333	1.66667	2.375	25	0	Fremder negative Erfahrung	Fremder positive Erfahrung	Fremder negative Gerüchte	Freund negative Gerüchte	Freund positive Erfahrung	Freund negative Erfahrung	Fremder positive Gerüchte	Freund positive Gerüchte	Isoliertes Spiel	6	3	5	7	1	8	4	2	9	635718429	0.216667
53	0	0	0	0	1	0	0	0	0	0	0	0	0	0	1	0	0	0	4	0	1.66667	6	2.33333	1.66667	2.375	25	0	Fremder negative Erfahrung	Fremder positive Erfahrung	Fremder negative Gerüchte	Freund negative Gerüchte	Freund positive Erfahrung	Freund negative Erfahrung	Fremder positive Gerüchte	Freund positive Gerüchte	Isoliertes Spiel	6	3	5	7	1	8	4	2	9	635718429	0.216667
53	0	0	0	0	0	1	0	0	0	0	0	0	0	0	1	0	0	0	4	0	1.66667	6	2.33333	1.66667	2.375	25	0	Fremder negative Erfahrung	Fremder positive Erfahrung	Fremder negative Gerüchte	Freund negative Gerüchte	Freund positive Erfahrung	Freund negative Erfahrung	Fremder positive Gerüchte	Freund positive Gerüchte	Isoliertes Spiel	6	3	5	7	1	8	4	2	9	635718429	0.216667
53	0	0	0	0	0	0	1	0	0	0	0	0	0	0	1	0	0	0	4	0	1.66667	6	2.33333	1.66667	2.375	25	0	Fremder negative Erfahrung	Fremder positive Erfahrung	Fremder negative Gerüchte	Freund negative Gerüchte	Freund positive Erfahrung	Freund negative Erfahrung	Fremder positive Gerüchte	Freund positive Gerüchte	Isoliertes Spiel	6	3	5	7	1	8	4	2	9	635718429	0.216667
53	0	0	0	0	0	0	0	1	0	0	0	0	0	0	1	0	0	0	4	0	1.66667	6	2.33333	1.66667	2.375	25	0	Fremder negative Erfahrung	Fremder positive Erfahrung	Fremder negative Gerüchte	Freund negative Gerüchte	Freund positive Erfahrung	Freund negative Erfahrung	Fremder positive Gerüchte	Freund positive Gerüchte	Isoliertes Spiel	6	3	5	7	1	8	4	2	9	635718429	0.216667
53	0	0	0	0	0	0	0	0	1	0	0	0	0	0	1	0	0	0	4	0	1.66667	6	2.33333	1.66667	2.375	25	0	Fremder negative Erfahrung	Fremder positive Erfahrung	Fremder negative Gerüchte	Freund negative Gerüchte	Freund positive Erfahrung	Freund negative Erfahrung	Fremder positive Gerüchte	Freund positive Gerüchte	Isoliertes Spiel	6	3	5	7	1	8	4	2	9	635718429	0.216667
53	0	0	0	0	0	0	0	0	0	1	0	0	0	0	1	0	0	0	4	0	1.66667	6	2.33333	1.66667	2.375	25	0	Fremder negative Erfahrung	Fremder positive Erfahrung	Fremder negative Gerüchte	Freund negative Gerüchte	Freund positive Erfahrung	Freund negative Erfahrung	Fremder positive Gerüchte	Freund positive Gerüchte	Isoliertes Spiel	6	3	5	7	1	8	4	2	9	635718429	0.216667
54	1	1	0	0	0	0	0	0	0	0	0	0	0	1	0	1	0	0	3	0	2	3	2.66667	4.33333	3.5	22	1	Fremder negative Erfahrung	Fremder positive Erfahrung	Freund negative Gerüchte	Fremder positive Gerüchte	Freund positive Gerüchte	Isoliertes Spiel	Freund negative Erfahrung	Freund positive Erfahrung	Fremder negative Gerüchte	6	3	7	4	2	9	8	1	5	637429815	0.166667
54	0	0	1	0	0	0	0	0	0	0	0	0	0	1	0	1	0	0	3	0	2	3	2.66667	4.33333	3.5	22	1	Fremder negative Erfahrung	Fremder positive Erfahrung	Freund negative Gerüchte	Fremder positive Gerüchte	Freund positive Gerüchte	Isoliertes Spiel	Freund negative Erfahrung	Freund positive Erfahrung	Fremder negative Gerüchte	6	3	7	4	2	9	8	1	5	637429815	0.166667
54	0	0	0	1	0	0	0	0	0	0	0	0	0	1	0	1	0	0	3	0	2	3	2.66667	4.33333	3.5	22	1	Fremder negative Erfahrung	Fremder positive Erfahrung	Freund negative Gerüchte	Fremder positive Gerüchte	Freund positive Gerüchte	Isoliertes Spiel	Freund negative Erfahrung	Freund positive Erfahrung	Fremder negative Gerüchte	6	3	7	4	2	9	8	1	5	637429815	0.166667
54	0	0	0	0	1	0	0	0	0	0	0	0	0	1	0	1	0	0	3	0	2	3	2.66667	4.33333	3.5	22	1	Fremder negative Erfahrung	Fremder positive Erfahrung	Freund negative Gerüchte	Fremder positive Gerüchte	Freund positive Gerüchte	Isoliertes Spiel	Freund negative Erfahrung	Freund positive Erfahrung	Fremder negative Gerüchte	6	3	7	4	2	9	8	1	5	637429815	0.166667
54	0	0	0	0	0	1	0	0	0	0	0	0	0	1	0	1	0	0	3	0	2	3	2.66667	4.33333	3.5	22	1	Fremder negative Erfahrung	Fremder positive Erfahrung	Freund negative Gerüchte	Fremder positive Gerüchte	Freund positive Gerüchte	Isoliertes Spiel	Freund negative Erfahrung	Freund positive Erfahrung	Fremder negative Gerüchte	6	3	7	4	2	9	8	1	5	637429815	0.166667
54	0	0	0	0	0	0	1	0	0	0	0	0	0	1	0	1	0	0	3	0	2	3	2.66667	4.33333	3.5	22	1	Fremder negative Erfahrung	Fremder positive Erfahrung	Freund negative Gerüchte	Fremder positive Gerüchte	Freund positive Gerüchte	Isoliertes Spiel	Freund negative Erfahrung	Freund positive Erfahrung	Fremder negative Gerüchte	6	3	7	4	2	9	8	1	5	637429815	0.166667
54	0	0	0	0	0	0	0	1	0	0	0	0	0	1	0	1	0	0	3	0	2	3	2.66667	4.33333	3.5	22	1	Fremder negative Erfahrung	Fremder positive Erfahrung	Freund negative Gerüchte	Fremder positive Gerüchte	Freund positive Gerüchte	Isoliertes Spiel	Freund negative Erfahrung	Freund positive Erfahrung	Fremder negative Gerüchte	6	3	7	4	2	9	8	1	5	637429815	0.166667
54	0	0	0	0	0	0	0	0	1	0	0	0	0	1	0	1	0	0	3	0	2	3	2.66667	4.33333	3.5	22	1	Fremder negative Erfahrung	Fremder positive Erfahrung	Freund negative Gerüchte	Fremder positive Gerüchte	Freund positive Gerüchte	Isoliertes Spiel	Freund negative Erfahrung	Freund positive Erfahrung	Fremder negative Gerüchte	6	3	7	4	2	9	8	1	5	637429815	0.166667
54	0	0	0	0	0	0	0	0	0	1	0	0	0	1	0	1	0	0	3	0	2	3	2.66667	4.33333	3.5	22	1	Fremder negative Erfahrung	Fremder positive Erfahrung	Freund negative Gerüchte	Fremder positive Gerüchte	Freund positive Gerüchte	Isoliertes Spiel	Freund negative Erfahrung	Freund positive Erfahrung	Fremder negative Gerüchte	6	3	7	4	2	9	8	1	5	637429815	0.166667
55	1	1	0	0	0	0	0	0	0	0	0	1	0	0	0	0	0	1	1	0	2	8	3.33333	5.66667	3.375	29	1	Fremder positive Gerüchte	Fremder negative Erfahrung	Freund positive Erfahrung	Freund negative Erfahrung	Fremder negative Gerüchte	Isoliertes Spiel	Fremder positive Erfahrung	Freund negative Gerüchte	Freund positive Gerüchte	4	6	1	8	5	9	3	7	2	461859372	0.216667
55	0	0	1	0	0	0	0	0	0	0	0	1	0	0	0	0	0	1	1	0	2	8	3.33333	5.66667	3.375	29	1	Fremder positive Gerüchte	Fremder negative Erfahrung	Freund positive Erfahrung	Freund negative Erfahrung	Fremder negative Gerüchte	Isoliertes Spiel	Fremder positive Erfahrung	Freund negative Gerüchte	Freund positive Gerüchte	4	6	1	8	5	9	3	7	2	461859372	0.216667
55	1	0	0	1	0	0	0	0	0	0	0	1	0	0	0	0	0	1	1	0	2	8	3.33333	5.66667	3.375	29	1	Fremder positive Gerüchte	Fremder negative Erfahrung	Freund positive Erfahrung	Freund negative Erfahrung	Fremder negative Gerüchte	Isoliertes Spiel	Fremder positive Erfahrung	Freund negative Gerüchte	Freund positive Gerüchte	4	6	1	8	5	9	3	7	2	461859372	0.216667
55	0	0	0	0	1	0	0	0	0	0	0	1	0	0	0	0	0	1	1	0	2	8	3.33333	5.66667	3.375	29	1	Fremder positive Gerüchte	Fremder negative Erfahrung	Freund positive Erfahrung	Freund negative Erfahrung	Fremder negative Gerüchte	Isoliertes Spiel	Fremder positive Erfahrung	Freund negative Gerüchte	Freund positive Gerüchte	4	6	1	8	5	9	3	7	2	461859372	0.216667
55	0	0	0	0	0	1	0	0	0	0	0	1	0	0	0	0	0	1	1	0	2	8	3.33333	5.66667	3.375	29	1	Fremder positive Gerüchte	Fremder negative Erfahrung	Freund positive Erfahrung	Freund negative Erfahrung	Fremder negative Gerüchte	Isoliertes Spiel	Fremder positive Erfahrung	Freund negative Gerüchte	Freund positive Gerüchte	4	6	1	8	5	9	3	7	2	461859372	0.216667
55	0	0	0	0	0	0	1	0	0	0	0	1	0	0	0	0	0	1	1	0	2	8	3.33333	5.66667	3.375	29	1	Fremder positive Gerüchte	Fremder negative Erfahrung	Freund positive Erfahrung	Freund negative Erfahrung	Fremder negative Gerüchte	Isoliertes Spiel	Fremder positive Erfahrung	Freund negative Gerüchte	Freund positive Gerüchte	4	6	1	8	5	9	3	7	2	461859372	0.216667
55	0	0	0	0	0	0	0	1	0	0	0	1	0	0	0	0	0	1	1	0	2	8	3.33333	5.66667	3.375	29	1	Fremder positive Gerüchte	Fremder negative Erfahrung	Freund positive Erfahrung	Freund negative Erfahrung	Fremder negative Gerüchte	Isoliertes Spiel	Fremder positive Erfahrung	Freund negative Gerüchte	Freund positive Gerüchte	4	6	1	8	5	9	3	7	2	461859372	0.216667
55	0	0	0	0	0	0	0	0	1	0	0	1	0	0	0	0	0	1	1	0	2	8	3.33333	5.66667	3.375	29	1	Fremder positive Gerüchte	Fremder negative Erfahrung	Freund positive Erfahrung	Freund negative Erfahrung	Fremder negative Gerüchte	Isoliertes Spiel	Fremder positive Erfahrung	Freund negative Gerüchte	Freund positive Gerüchte	4	6	1	8	5	9	3	7	2	461859372	0.216667
55	0	0	0	0	0	0	0	0	0	1	0	1	0	0	0	0	0	1	1	0	2	8	3.33333	5.66667	3.375	29	1	Fremder positive Gerüchte	Fremder negative Erfahrung	Freund positive Erfahrung	Freund negative Erfahrung	Fremder negative Gerüchte	Isoliertes Spiel	Fremder positive Erfahrung	Freund negative Gerüchte	Freund positive Gerüchte	4	6	1	8	5	9	3	7	2	461859372	0.216667
56	1	1	0	0	0	0	0	0	0	0	0	1	0	0	0	1	0	0	3	1	2.33333	5	3.33333	5.33333	3.125	22	0	Freund negative Erfahrung	Fremder positive Erfahrung	Isoliertes Spiel	Fremder negative Erfahrung	Fremder positive Gerüchte	Freund positive Gerüchte	Freund negative Gerüchte	Freund positive Erfahrung	Fremder negative Gerüchte	8	3	9	6	4	2	7	1	5	839642715	0.266667
56	0	0	1	0	0	0	0	0	0	0	0	1	0	0	0	1	0	0	3	1	2.33333	5	3.33333	5.33333	3.125	22	0	Freund negative Erfahrung	Fremder positive Erfahrung	Isoliertes Spiel	Fremder negative Erfahrung	Fremder positive Gerüchte	Freund positive Gerüchte	Freund negative Gerüchte	Freund positive Erfahrung	Fremder negative Gerüchte	8	3	9	6	4	2	7	1	5	839642715	0.266667
56	0	0	0	1	0	0	0	0	0	0	0	1	0	0	0	1	0	0	3	1	2.33333	5	3.33333	5.33333	3.125	22	0	Freund negative Erfahrung	Fremder positive Erfahrung	Isoliertes Spiel	Fremder negative Erfahrung	Fremder positive Gerüchte	Freund positive Gerüchte	Freund negative Gerüchte	Freund positive Erfahrung	Fremder negative Gerüchte	8	3	9	6	4	2	7	1	5	839642715	0.266667
56	0	0	0	0	1	0	0	0	0	0	0	1	0	0	0	1	0	0	3	1	2.33333	5	3.33333	5.33333	3.125	22	0	Freund negative Erfahrung	Fremder positive Erfahrung	Isoliertes Spiel	Fremder negative Erfahrung	Fremder positive Gerüchte	Freund positive Gerüchte	Freund negative Gerüchte	Freund positive Erfahrung	Fremder negative Gerüchte	8	3	9	6	4	2	7	1	5	839642715	0.266667
56	0	0	0	0	0	1	0	0	0	0	0	1	0	0	0	1	0	0	3	1	2.33333	5	3.33333	5.33333	3.125	22	0	Freund negative Erfahrung	Fremder positive Erfahrung	Isoliertes Spiel	Fremder negative Erfahrung	Fremder positive Gerüchte	Freund positive Gerüchte	Freund negative Gerüchte	Freund positive Erfahrung	Fremder negative Gerüchte	8	3	9	6	4	2	7	1	5	839642715	0.266667
56	0	0	0	0	0	0	1	0	0	0	0	1	0	0	0	1	0	0	3	1	2.33333	5	3.33333	5.33333	3.125	22	0	Freund negative Erfahrung	Fremder positive Erfahrung	Isoliertes Spiel	Fremder negative Erfahrung	Fremder positive Gerüchte	Freund positive Gerüchte	Freund negative Gerüchte	Freund positive Erfahrung	Fremder negative Gerüchte	8	3	9	6	4	2	7	1	5	839642715	0.266667
56	0	0	0	0	0	0	0	1	0	0	0	1	0	0	0	1	0	0	3	1	2.33333	5	3.33333	5.33333	3.125	22	0	Freund negative Erfahrung	Fremder positive Erfahrung	Isoliertes Spiel	Fremder negative Erfahrung	Fremder positive Gerüchte	Freund positive Gerüchte	Freund negative Gerüchte	Freund positive Erfahrung	Fremder negative Gerüchte	8	3	9	6	4	2	7	1	5	839642715	0.266667
56	0	0	0	0	0	0	0	0	1	0	0	1	0	0	0	1	0	0	3	1	2.33333	5	3.33333	5.33333	3.125	22	0	Freund negative Erfahrung	Fremder positive Erfahrung	Isoliertes Spiel	Fremder negative Erfahrung	Fremder positive Gerüchte	Freund positive Gerüchte	Freund negative Gerüchte	Freund positive Erfahrung	Fremder negative Gerüchte	8	3	9	6	4	2	7	1	5	839642715	0.266667
56	0	0	0	0	0	0	0	0	0	1	0	1	0	0	0	1	0	0	3	1	2.33333	5	3.33333	5.33333	3.125	22	0	Freund negative Erfahrung	Fremder positive Erfahrung	Isoliertes Spiel	Fremder negative Erfahrung	Fremder positive Gerüchte	Freund positive Gerüchte	Freund negative Gerüchte	Freund positive Erfahrung	Fremder negative Gerüchte	8	3	9	6	4	2	7	1	5	839642715	0.266667
57	1	1	0	0	0	0	0	0	0	0	1	1	0	0	0	1	0	0	12	1	2.33333	7	3.33333	23.3333	3.375	22	3	Freund negative Erfahrung	Fremder negative Erfahrung	Fremder positive Gerüchte	Freund positive Erfahrung	Isoliertes Spiel	Fremder negative Gerüchte	Freund negative Gerüchte	Freund positive Gerüchte	Fremder positive Erfahrung	8	6	4	1	9	5	7	2	3	864195723	25.0167
57	1	0	1	0	0	0	0	0	0	0	1	1	0	0	0	1	0	0	12	1	2.33333	7	3.33333	23.3333	3.375	22	3	Freund negative Erfahrung	Fremder negative Erfahrung	Fremder positive Gerüchte	Freund positive Erfahrung	Isoliertes Spiel	Fremder negative Gerüchte	Freund negative Gerüchte	Freund positive Gerüchte	Fremder positive Erfahrung	8	6	4	1	9	5	7	2	3	864195723	25.0167
57	1	0	0	1	0	0	0	0	0	0	1	1	0	0	0	1	0	0	12	1	2.33333	7	3.33333	23.3333	3.375	22	3	Freund negative Erfahrung	Fremder negative Erfahrung	Fremder positive Gerüchte	Freund positive Erfahrung	Isoliertes Spiel	Fremder negative Gerüchte	Freund negative Gerüchte	Freund positive Gerüchte	Fremder positive Erfahrung	8	6	4	1	9	5	7	2	3	864195723	25.0167
57	1	0	0	0	1	0	0	0	0	0	1	1	0	0	0	1	0	0	12	1	2.33333	7	3.33333	23.3333	3.375	22	3	Freund negative Erfahrung	Fremder negative Erfahrung	Fremder positive Gerüchte	Freund positive Erfahrung	Isoliertes Spiel	Fremder negative Gerüchte	Freund negative Gerüchte	Freund positive Gerüchte	Fremder positive Erfahrung	8	6	4	1	9	5	7	2	3	864195723	25.0167
57	1	0	0	0	0	1	0	0	0	0	1	1	0	0	0	1	0	0	12	1	2.33333	7	3.33333	23.3333	3.375	22	3	Freund negative Erfahrung	Fremder negative Erfahrung	Fremder positive Gerüchte	Freund positive Erfahrung	Isoliertes Spiel	Fremder negative Gerüchte	Freund negative Gerüchte	Freund positive Gerüchte	Fremder positive Erfahrung	8	6	4	1	9	5	7	2	3	864195723	25.0167
57	1	0	0	0	0	0	1	0	0	0	1	1	0	0	0	1	0	0	12	1	2.33333	7	3.33333	23.3333	3.375	22	3	Freund negative Erfahrung	Fremder negative Erfahrung	Fremder positive Gerüchte	Freund positive Erfahrung	Isoliertes Spiel	Fremder negative Gerüchte	Freund negative Gerüchte	Freund positive Gerüchte	Fremder positive Erfahrung	8	6	4	1	9	5	7	2	3	864195723	25.0167
57	0	0	0	0	0	0	0	1	0	0	1	1	0	0	0	1	0	0	12	1	2.33333	7	3.33333	23.3333	3.375	22	3	Freund negative Erfahrung	Fremder negative Erfahrung	Fremder positive Gerüchte	Freund positive Erfahrung	Isoliertes Spiel	Fremder negative Gerüchte	Freund negative Gerüchte	Freund positive Gerüchte	Fremder positive Erfahrung	8	6	4	1	9	5	7	2	3	864195723	25.0167
57	0	0	0	0	0	0	0	0	1	0	1	1	0	0	0	1	0	0	12	1	2.33333	7	3.33333	23.3333	3.375	22	3	Freund negative Erfahrung	Fremder negative Erfahrung	Fremder positive Gerüchte	Freund positive Erfahrung	Isoliertes Spiel	Fremder negative Gerüchte	Freund negative Gerüchte	Freund positive Gerüchte	Fremder positive Erfahrung	8	6	4	1	9	5	7	2	3	864195723	25.0167
57	1	0	0	0	0	0	0	0	0	1	1	1	0	0	0	1	0	0	12	1	2.33333	7	3.33333	23.3333	3.375	22	3	Freund negative Erfahrung	Fremder negative Erfahrung	Fremder positive Gerüchte	Freund positive Erfahrung	Isoliertes Spiel	Fremder negative Gerüchte	Freund negative Gerüchte	Freund positive Gerüchte	Fremder positive Erfahrung	8	6	4	1	9	5	7	2	3	864195723	25.0167
58	1	1	0	0	0	0	0	0	0	0	0	1	0	0	0	1	0	0	10	0	2.66667	4	2.66667	8	3.125	25	1	Fremder positive Gerüchte	Fremder positive Erfahrung	Freund positive Erfahrung	Isoliertes Spiel	Fremder negative Erfahrung	Freund positive Gerüchte	Freund negative Gerüchte	Freund negative Erfahrung	Fremder negative Gerüchte	4	3	1	9	6	2	7	8	5	431962785	0.166667
58	1	0	1	0	0	0	0	0	0	0	0	1	0	0	0	1	0	0	10	0	2.66667	4	2.66667	8	3.125	25	1	Fremder positive Gerüchte	Fremder positive Erfahrung	Freund positive Erfahrung	Isoliertes Spiel	Fremder negative Erfahrung	Freund positive Gerüchte	Freund negative Gerüchte	Freund negative Erfahrung	Fremder negative Gerüchte	4	3	1	9	6	2	7	8	5	431962785	0.166667
58	0	0	0	1	0	0	0	0	0	0	0	1	0	0	0	1	0	0	10	0	2.66667	4	2.66667	8	3.125	25	1	Fremder positive Gerüchte	Fremder positive Erfahrung	Freund positive Erfahrung	Isoliertes Spiel	Fremder negative Erfahrung	Freund positive Gerüchte	Freund negative Gerüchte	Freund negative Erfahrung	Fremder negative Gerüchte	4	3	1	9	6	2	7	8	5	431962785	0.166667
58	0	0	0	0	1	0	0	0	0	0	0	1	0	0	0	1	0	0	10	0	2.66667	4	2.66667	8	3.125	25	1	Fremder positive Gerüchte	Fremder positive Erfahrung	Freund positive Erfahrung	Isoliertes Spiel	Fremder negative Erfahrung	Freund positive Gerüchte	Freund negative Gerüchte	Freund negative Erfahrung	Fremder negative Gerüchte	4	3	1	9	6	2	7	8	5	431962785	0.166667
58	0	0	0	0	0	1	0	0	0	0	0	1	0	0	0	1	0	0	10	0	2.66667	4	2.66667	8	3.125	25	1	Fremder positive Gerüchte	Fremder positive Erfahrung	Freund positive Erfahrung	Isoliertes Spiel	Fremder negative Erfahrung	Freund positive Gerüchte	Freund negative Gerüchte	Freund negative Erfahrung	Fremder negative Gerüchte	4	3	1	9	6	2	7	8	5	431962785	0.166667
58	0	0	0	0	0	0	1	0	0	0	0	1	0	0	0	1	0	0	10	0	2.66667	4	2.66667	8	3.125	25	1	Fremder positive Gerüchte	Fremder positive Erfahrung	Freund positive Erfahrung	Isoliertes Spiel	Fremder negative Erfahrung	Freund positive Gerüchte	Freund negative Gerüchte	Freund negative Erfahrung	Fremder negative Gerüchte	4	3	1	9	6	2	7	8	5	431962785	0.166667
58	0	0	0	0	0	0	0	1	0	0	0	1	0	0	0	1	0	0	10	0	2.66667	4	2.66667	8	3.125	25	1	Fremder positive Gerüchte	Fremder positive Erfahrung	Freund positive Erfahrung	Isoliertes Spiel	Fremder negative Erfahrung	Freund positive Gerüchte	Freund negative Gerüchte	Freund negative Erfahrung	Fremder negative Gerüchte	4	3	1	9	6	2	7	8	5	431962785	0.166667
58	0	0	0	0	0	0	0	0	1	0	0	1	0	0	0	1	0	0	10	0	2.66667	4	2.66667	8	3.125	25	1	Fremder positive Gerüchte	Fremder positive Erfahrung	Freund positive Erfahrung	Isoliertes Spiel	Fremder negative Erfahrung	Freund positive Gerüchte	Freund negative Gerüchte	Freund negative Erfahrung	Fremder negative Gerüchte	4	3	1	9	6	2	7	8	5	431962785	0.166667
58	0	0	0	0	0	0	0	0	0	1	0	1	0	0	0	1	0	0	10	0	2.66667	4	2.66667	8	3.125	25	1	Fremder positive Gerüchte	Fremder positive Erfahrung	Freund positive Erfahrung	Isoliertes Spiel	Fremder negative Erfahrung	Freund positive Gerüchte	Freund negative Gerüchte	Freund negative Erfahrung	Fremder negative Gerüchte	4	3	1	9	6	2	7	8	5	431962785	0.166667
59	1	1	0	0	0	0	0	0	0	0	0	1	0	0	0	0	0	0	1	1	1.66667	7	3.66667	5.66667	3.125	22	3	Fremder positive Erfahrung	Freund positive Gerüchte	Freund negative Erfahrung	Freund negative Gerüchte	Fremder positive Gerüchte	Freund positive Erfahrung	Isoliertes Spiel	Fremder negative Erfahrung	Fremder negative Gerüchte	3	2	8	7	4	1	9	6	5	328741965	0.166667
59	0	0	1	0	0	0	0	0	0	0	0	1	0	0	0	0	0	0	1	1	1.66667	7	3.66667	5.66667	3.125	22	3	Fremder positive Erfahrung	Freund positive Gerüchte	Freund negative Erfahrung	Freund negative Gerüchte	Fremder positive Gerüchte	Freund positive Erfahrung	Isoliertes Spiel	Fremder negative Erfahrung	Fremder negative Gerüchte	3	2	8	7	4	1	9	6	5	328741965	0.166667
59	0	0	0	1	0	0	0	0	0	0	0	1	0	0	0	0	0	0	1	1	1.66667	7	3.66667	5.66667	3.125	22	3	Fremder positive Erfahrung	Freund positive Gerüchte	Freund negative Erfahrung	Freund negative Gerüchte	Fremder positive Gerüchte	Freund positive Erfahrung	Isoliertes Spiel	Fremder negative Erfahrung	Fremder negative Gerüchte	3	2	8	7	4	1	9	6	5	328741965	0.166667
59	0	0	0	0	1	0	0	0	0	0	0	1	0	0	0	0	0	0	1	1	1.66667	7	3.66667	5.66667	3.125	22	3	Fremder positive Erfahrung	Freund positive Gerüchte	Freund negative Erfahrung	Freund negative Gerüchte	Fremder positive Gerüchte	Freund positive Erfahrung	Isoliertes Spiel	Fremder negative Erfahrung	Fremder negative Gerüchte	3	2	8	7	4	1	9	6	5	328741965	0.166667
59	0	0	0	0	0	1	0	0	0	0	0	1	0	0	0	0	0	0	1	1	1.66667	7	3.66667	5.66667	3.125	22	3	Fremder positive Erfahrung	Freund positive Gerüchte	Freund negative Erfahrung	Freund negative Gerüchte	Fremder positive Gerüchte	Freund positive Erfahrung	Isoliertes Spiel	Fremder negative Erfahrung	Fremder negative Gerüchte	3	2	8	7	4	1	9	6	5	328741965	0.166667
59	0	0	0	0	0	0	1	0	0	0	0	1	0	0	0	0	0	0	1	1	1.66667	7	3.66667	5.66667	3.125	22	3	Fremder positive Erfahrung	Freund positive Gerüchte	Freund negative Erfahrung	Freund negative Gerüchte	Fremder positive Gerüchte	Freund positive Erfahrung	Isoliertes Spiel	Fremder negative Erfahrung	Fremder negative Gerüchte	3	2	8	7	4	1	9	6	5	328741965	0.166667
59	0	0	0	0	0	0	0	1	0	0	0	1	0	0	0	0	0	0	1	1	1.66667	7	3.66667	5.66667	3.125	22	3	Fremder positive Erfahrung	Freund positive Gerüchte	Freund negative Erfahrung	Freund negative Gerüchte	Fremder positive Gerüchte	Freund positive Erfahrung	Isoliertes Spiel	Fremder negative Erfahrung	Fremder negative Gerüchte	3	2	8	7	4	1	9	6	5	328741965	0.166667
59	0	0	0	0	0	0	0	0	1	0	0	1	0	0	0	0	0	0	1	1	1.66667	7	3.66667	5.66667	3.125	22	3	Fremder positive Erfahrung	Freund positive Gerüchte	Freund negative Erfahrung	Freund negative Gerüchte	Fremder positive Gerüchte	Freund positive Erfahrung	Isoliertes Spiel	Fremder negative Erfahrung	Fremder negative Gerüchte	3	2	8	7	4	1	9	6	5	328741965	0.166667
59	0	0	0	0	0	0	0	0	0	1	0	1	0	0	0	0	0	0	1	1	1.66667	7	3.66667	5.66667	3.125	22	3	Fremder positive Erfahrung	Freund positive Gerüchte	Freund negative Erfahrung	Freund negative Gerüchte	Fremder positive Gerüchte	Freund positive Erfahrung	Isoliertes Spiel	Fremder negative Erfahrung	Fremder negative Gerüchte	3	2	8	7	4	1	9	6	5	328741965	0.166667
60	0	1	0	0	0	0	0	0	0	0	0	0	0	1	0	0	0	1	20	1	2	3	2.66667	2.33333	3	25	1	Fremder positive Erfahrung	Fremder positive Gerüchte	Freund negative Gerüchte	Freund negative Erfahrung	Fremder negative Gerüchte	Isoliertes Spiel	Freund positive Erfahrung	Fremder negative Erfahrung	Freund positive Gerüchte	3	4	7	8	5	9	1	6	2	347859162	0.25
60	0	0	1	0	0	0	0	0	0	0	0	0	0	1	0	0	0	1	20	1	2	3	2.66667	2.33333	3	25	1	Fremder positive Erfahrung	Fremder positive Gerüchte	Freund negative Gerüchte	Freund negative Erfahrung	Fremder negative Gerüchte	Isoliertes Spiel	Freund positive Erfahrung	Fremder negative Erfahrung	Freund positive Gerüchte	3	4	7	8	5	9	1	6	2	347859162	0.25
60	0	0	0	1	0	0	0	0	0	0	0	0	0	1	0	0	0	1	20	1	2	3	2.66667	2.33333	3	25	1	Fremder positive Erfahrung	Fremder positive Gerüchte	Freund negative Gerüchte	Freund negative Erfahrung	Fremder negative Gerüchte	Isoliertes Spiel	Freund positive Erfahrung	Fremder negative Erfahrung	Freund positive Gerüchte	3	4	7	8	5	9	1	6	2	347859162	0.25
60	0	0	0	0	1	0	0	0	0	0	0	0	0	1	0	0	0	1	20	1	2	3	2.66667	2.33333	3	25	1	Fremder positive Erfahrung	Fremder positive Gerüchte	Freund negative Gerüchte	Freund negative Erfahrung	Fremder negative Gerüchte	Isoliertes Spiel	Freund positive Erfahrung	Fremder negative Erfahrung	Freund positive Gerüchte	3	4	7	8	5	9	1	6	2	347859162	0.25
60	0	0	0	0	0	1	0	0	0	0	0	0	0	1	0	0	0	1	20	1	2	3	2.66667	2.33333	3	25	1	Fremder positive Erfahrung	Fremder positive Gerüchte	Freund negative Gerüchte	Freund negative Erfahrung	Fremder negative Gerüchte	Isoliertes Spiel	Freund positive Erfahrung	Fremder negative Erfahrung	Freund positive Gerüchte	3	4	7	8	5	9	1	6	2	347859162	0.25
60	0	0	0	0	0	0	1	0	0	0	0	0	0	1	0	0	0	1	20	1	2	3	2.66667	2.33333	3	25	1	Fremder positive Erfahrung	Fremder positive Gerüchte	Freund negative Gerüchte	Freund negative Erfahrung	Fremder negative Gerüchte	Isoliertes Spiel	Freund positive Erfahrung	Fremder negative Erfahrung	Freund positive Gerüchte	3	4	7	8	5	9	1	6	2	347859162	0.25
60	0	0	0	0	0	0	0	1	0	0	0	0	0	1	0	0	0	1	20	1	2	3	2.66667	2.33333	3	25	1	Fremder positive Erfahrung	Fremder positive Gerüchte	Freund negative Gerüchte	Freund negative Erfahrung	Fremder negative Gerüchte	Isoliertes Spiel	Freund positive Erfahrung	Fremder negative Erfahrung	Freund positive Gerüchte	3	4	7	8	5	9	1	6	2	347859162	0.25
60	0	0	0	0	0	0	0	0	1	0	0	0	0	1	0	0	0	1	20	1	2	3	2.66667	2.33333	3	25	1	Fremder positive Erfahrung	Fremder positive Gerüchte	Freund negative Gerüchte	Freund negative Erfahrung	Fremder negative Gerüchte	Isoliertes Spiel	Freund positive Erfahrung	Fremder negative Erfahrung	Freund positive Gerüchte	3	4	7	8	5	9	1	6	2	347859162	0.25
60	0	0	0	0	0	0	0	0	0	1	0	0	0	1	0	0	0	1	20	1	2	3	2.66667	2.33333	3	25	1	Fremder positive Erfahrung	Fremder positive Gerüchte	Freund negative Gerüchte	Freund negative Erfahrung	Fremder negative Gerüchte	Isoliertes Spiel	Freund positive Erfahrung	Fremder negative Erfahrung	Freund positive Gerüchte	3	4	7	8	5	9	1	6	2	347859162	0.25
61	1	1	0	0	0	0	0	0	0	0	0	0	0	1	0	0	0	0	40	0	2.33333	7	3	4	3.375	23	0	Fremder negative Erfahrung	Freund negative Gerüchte	Fremder positive Gerüchte	Freund negative Erfahrung	Fremder positive Erfahrung	Freund positive Erfahrung	Isoliertes Spiel	Fremder negative Gerüchte	Freund positive Gerüchte	6	7	4	8	3	1	9	5	2	674831952	0.233333
61	1	0	1	0	0	0	0	0	0	0	0	0	0	1	0	0	0	0	40	0	2.33333	7	3	4	3.375	23	0	Fremder negative Erfahrung	Freund negative Gerüchte	Fremder positive Gerüchte	Freund negative Erfahrung	Fremder positive Erfahrung	Freund positive Erfahrung	Isoliertes Spiel	Fremder negative Gerüchte	Freund positive Gerüchte	6	7	4	8	3	1	9	5	2	674831952	0.233333
61	1	0	0	1	0	0	0	0	0	0	0	0	0	1	0	0	0	0	40	0	2.33333	7	3	4	3.375	23	0	Fremder negative Erfahrung	Freund negative Gerüchte	Fremder positive Gerüchte	Freund negative Erfahrung	Fremder positive Erfahrung	Freund positive Erfahrung	Isoliertes Spiel	Fremder negative Gerüchte	Freund positive Gerüchte	6	7	4	8	3	1	9	5	2	674831952	0.233333
61	1	0	0	0	1	0	0	0	0	0	0	0	0	1	0	0	0	0	40	0	2.33333	7	3	4	3.375	23	0	Fremder negative Erfahrung	Freund negative Gerüchte	Fremder positive Gerüchte	Freund negative Erfahrung	Fremder positive Erfahrung	Freund positive Erfahrung	Isoliertes Spiel	Fremder negative Gerüchte	Freund positive Gerüchte	6	7	4	8	3	1	9	5	2	674831952	0.233333
61	0	0	0	0	0	1	0	0	0	0	0	0	0	1	0	0	0	0	40	0	2.33333	7	3	4	3.375	23	0	Fremder negative Erfahrung	Freund negative Gerüchte	Fremder positive Gerüchte	Freund negative Erfahrung	Fremder positive Erfahrung	Freund positive Erfahrung	Isoliertes Spiel	Fremder negative Gerüchte	Freund positive Gerüchte	6	7	4	8	3	1	9	5	2	674831952	0.233333
61	0	0	0	0	0	0	1	0	0	0	0	0	0	1	0	0	0	0	40	0	2.33333	7	3	4	3.375	23	0	Fremder negative Erfahrung	Freund negative Gerüchte	Fremder positive Gerüchte	Freund negative Erfahrung	Fremder positive Erfahrung	Freund positive Erfahrung	Isoliertes Spiel	Fremder negative Gerüchte	Freund positive Gerüchte	6	7	4	8	3	1	9	5	2	674831952	0.233333
61	0	0	0	0	0	0	0	1	0	0	0	0	0	1	0	0	0	0	40	0	2.33333	7	3	4	3.375	23	0	Fremder negative Erfahrung	Freund negative Gerüchte	Fremder positive Gerüchte	Freund negative Erfahrung	Fremder positive Erfahrung	Freund positive Erfahrung	Isoliertes Spiel	Fremder negative Gerüchte	Freund positive Gerüchte	6	7	4	8	3	1	9	5	2	674831952	0.233333
61	0	0	0	0	0	0	0	0	1	0	0	0	0	1	0	0	0	0	40	0	2.33333	7	3	4	3.375	23	0	Fremder negative Erfahrung	Freund negative Gerüchte	Fremder positive Gerüchte	Freund negative Erfahrung	Fremder positive Erfahrung	Freund positive Erfahrung	Isoliertes Spiel	Fremder negative Gerüchte	Freund positive Gerüchte	6	7	4	8	3	1	9	5	2	674831952	0.233333
61	0	0	0	0	0	0	0	0	0	1	0	0	0	1	0	0	0	0	40	0	2.33333	7	3	4	3.375	23	0	Fremder negative Erfahrung	Freund negative Gerüchte	Fremder positive Gerüchte	Freund negative Erfahrung	Fremder positive Erfahrung	Freund positive Erfahrung	Isoliertes Spiel	Fremder negative Gerüchte	Freund positive Gerüchte	6	7	4	8	3	1	9	5	2	674831952	0.233333
62	1	1	0	0	0	0	0	0	0	0	0	0	0	0	1	0	0	1	20	1	2	7	3.33333	3.66667	3.125	21	1	Fremder negative Gerüchte	Isoliertes Spiel	Freund negative Erfahrung	Freund positive Erfahrung	Fremder negative Erfahrung	Freund positive Gerüchte	Freund negative Gerüchte	Fremder positive Erfahrung	Fremder positive Gerüchte	5	9	8	1	6	2	7	3	4	598162734	0.316667
62	1	0	1	0	0	0	0	0	0	0	0	0	0	0	1	0	0	1	20	1	2	7	3.33333	3.66667	3.125	21	1	Fremder negative Gerüchte	Isoliertes Spiel	Freund negative Erfahrung	Freund positive Erfahrung	Fremder negative Erfahrung	Freund positive Gerüchte	Freund negative Gerüchte	Fremder positive Erfahrung	Fremder positive Gerüchte	5	9	8	1	6	2	7	3	4	598162734	0.316667
62	1	0	0	1	0	0	0	0	0	0	0	0	0	0	1	0	0	1	20	1	2	7	3.33333	3.66667	3.125	21	1	Fremder negative Gerüchte	Isoliertes Spiel	Freund negative Erfahrung	Freund positive Erfahrung	Fremder negative Erfahrung	Freund positive Gerüchte	Freund negative Gerüchte	Fremder positive Erfahrung	Fremder positive Gerüchte	5	9	8	1	6	2	7	3	4	598162734	0.316667
62	1	0	0	0	1	0	0	0	0	0	0	0	0	0	1	0	0	1	20	1	2	7	3.33333	3.66667	3.125	21	1	Fremder negative Gerüchte	Isoliertes Spiel	Freund negative Erfahrung	Freund positive Erfahrung	Fremder negative Erfahrung	Freund positive Gerüchte	Freund negative Gerüchte	Fremder positive Erfahrung	Fremder positive Gerüchte	5	9	8	1	6	2	7	3	4	598162734	0.316667
62	0	0	0	0	0	1	0	0	0	0	0	0	0	0	1	0	0	1	20	1	2	7	3.33333	3.66667	3.125	21	1	Fremder negative Gerüchte	Isoliertes Spiel	Freund negative Erfahrung	Freund positive Erfahrung	Fremder negative Erfahrung	Freund positive Gerüchte	Freund negative Gerüchte	Fremder positive Erfahrung	Fremder positive Gerüchte	5	9	8	1	6	2	7	3	4	598162734	0.316667
62	0	0	0	0	0	0	1	0	0	0	0	0	0	0	1	0	0	1	20	1	2	7	3.33333	3.66667	3.125	21	1	Fremder negative Gerüchte	Isoliertes Spiel	Freund negative Erfahrung	Freund positive Erfahrung	Fremder negative Erfahrung	Freund positive Gerüchte	Freund negative Gerüchte	Fremder positive Erfahrung	Fremder positive Gerüchte	5	9	8	1	6	2	7	3	4	598162734	0.316667
62	0	0	0	0	0	0	0	1	0	0	0	0	0	0	1	0	0	1	20	1	2	7	3.33333	3.66667	3.125	21	1	Fremder negative Gerüchte	Isoliertes Spiel	Freund negative Erfahrung	Freund positive Erfahrung	Fremder negative Erfahrung	Freund positive Gerüchte	Freund negative Gerüchte	Fremder positive Erfahrung	Fremder positive Gerüchte	5	9	8	1	6	2	7	3	4	598162734	0.316667
62	0	0	0	0	0	0	0	0	1	0	0	0	0	0	1	0	0	1	20	1	2	7	3.33333	3.66667	3.125	21	1	Fremder negative Gerüchte	Isoliertes Spiel	Freund negative Erfahrung	Freund positive Erfahrung	Fremder negative Erfahrung	Freund positive Gerüchte	Freund negative Gerüchte	Fremder positive Erfahrung	Fremder positive Gerüchte	5	9	8	1	6	2	7	3	4	598162734	0.316667
62	1	0	0	0	0	0	0	0	0	1	0	0	0	0	1	0	0	1	20	1	2	7	3.33333	3.66667	3.125	21	1	Fremder negative Gerüchte	Isoliertes Spiel	Freund negative Erfahrung	Freund positive Erfahrung	Fremder negative Erfahrung	Freund positive Gerüchte	Freund negative Gerüchte	Fremder positive Erfahrung	Fremder positive Gerüchte	5	9	8	1	6	2	7	3	4	598162734	0.316667
63	1	1	0	0	0	0	0	0	0	0	0	0	0	1	0	1	0	1	19	1	2.33333	10	3.66667	6.33333	3.25	23	1	Fremder negative Erfahrung	Fremder positive Gerüchte	Freund positive Erfahrung	Isoliertes Spiel	Freund negative Gerüchte	Freund negative Erfahrung	Fremder negative Gerüchte	Freund positive Gerüchte	Fremder positive Erfahrung	6	4	1	9	7	8	5	2	3	641978523	0.233333
63	0	0	1	0	0	0	0	0	0	0	0	0	0	1	0	1	0	1	19	1	2.33333	10	3.66667	6.33333	3.25	23	1	Fremder negative Erfahrung	Fremder positive Gerüchte	Freund positive Erfahrung	Isoliertes Spiel	Freund negative Gerüchte	Freund negative Erfahrung	Fremder negative Gerüchte	Freund positive Gerüchte	Fremder positive Erfahrung	6	4	1	9	7	8	5	2	3	641978523	0.233333
63	0	0	0	1	0	0	0	0	0	0	0	0	0	1	0	1	0	1	19	1	2.33333	10	3.66667	6.33333	3.25	23	1	Fremder negative Erfahrung	Fremder positive Gerüchte	Freund positive Erfahrung	Isoliertes Spiel	Freund negative Gerüchte	Freund negative Erfahrung	Fremder negative Gerüchte	Freund positive Gerüchte	Fremder positive Erfahrung	6	4	1	9	7	8	5	2	3	641978523	0.233333
63	0	0	0	0	1	0	0	0	0	0	0	0	0	1	0	1	0	1	19	1	2.33333	10	3.66667	6.33333	3.25	23	1	Fremder negative Erfahrung	Fremder positive Gerüchte	Freund positive Erfahrung	Isoliertes Spiel	Freund negative Gerüchte	Freund negative Erfahrung	Fremder negative Gerüchte	Freund positive Gerüchte	Fremder positive Erfahrung	6	4	1	9	7	8	5	2	3	641978523	0.233333
63	0	0	0	0	0	1	0	0	0	0	0	0	0	1	0	1	0	1	19	1	2.33333	10	3.66667	6.33333	3.25	23	1	Fremder negative Erfahrung	Fremder positive Gerüchte	Freund positive Erfahrung	Isoliertes Spiel	Freund negative Gerüchte	Freund negative Erfahrung	Fremder negative Gerüchte	Freund positive Gerüchte	Fremder positive Erfahrung	6	4	1	9	7	8	5	2	3	641978523	0.233333
63	0	0	0	0	0	0	1	0	0	0	0	0	0	1	0	1	0	1	19	1	2.33333	10	3.66667	6.33333	3.25	23	1	Fremder negative Erfahrung	Fremder positive Gerüchte	Freund positive Erfahrung	Isoliertes Spiel	Freund negative Gerüchte	Freund negative Erfahrung	Fremder negative Gerüchte	Freund positive Gerüchte	Fremder positive Erfahrung	6	4	1	9	7	8	5	2	3	641978523	0.233333
63	0	0	0	0	0	0	0	1	0	0	0	0	0	1	0	1	0	1	19	1	2.33333	10	3.66667	6.33333	3.25	23	1	Fremder negative Erfahrung	Fremder positive Gerüchte	Freund positive Erfahrung	Isoliertes Spiel	Freund negative Gerüchte	Freund negative Erfahrung	Fremder negative Gerüchte	Freund positive Gerüchte	Fremder positive Erfahrung	6	4	1	9	7	8	5	2	3	641978523	0.233333
63	0	0	0	0	0	0	0	0	1	0	0	0	0	1	0	1	0	1	19	1	2.33333	10	3.66667	6.33333	3.25	23	1	Fremder negative Erfahrung	Fremder positive Gerüchte	Freund positive Erfahrung	Isoliertes Spiel	Freund negative Gerüchte	Freund negative Erfahrung	Fremder negative Gerüchte	Freund positive Gerüchte	Fremder positive Erfahrung	6	4	1	9	7	8	5	2	3	641978523	0.233333
63	0	0	0	0	0	0	0	0	0	1	0	0	0	1	0	1	0	1	19	1	2.33333	10	3.66667	6.33333	3.25	23	1	Fremder negative Erfahrung	Fremder positive Gerüchte	Freund positive Erfahrung	Isoliertes Spiel	Freund negative Gerüchte	Freund negative Erfahrung	Fremder negative Gerüchte	Freund positive Gerüchte	Fremder positive Erfahrung	6	4	1	9	7	8	5	2	3	641978523	0.233333
64	1	1	0	0	0	0	0	0	0	0	0	1	0	0	0	0	0	1	1	1	2.33333	9	2.66667	7.33333	2.625	21	3	Freund negative Erfahrung	Fremder positive Erfahrung	Freund positive Erfahrung	Isoliertes Spiel	Fremder negative Gerüchte	Freund positive Gerüchte	Fremder positive Gerüchte	Fremder negative Erfahrung	Freund negative Gerüchte	8	3	1	9	5	2	4	6	7	831952467	0.2
64	1	0	1	0	0	0	0	0	0	0	0	1	0	0	0	0	0	1	1	1	2.33333	9	2.66667	7.33333	2.625	21	3	Freund negative Erfahrung	Fremder positive Erfahrung	Freund positive Erfahrung	Isoliertes Spiel	Fremder negative Gerüchte	Freund positive Gerüchte	Fremder positive Gerüchte	Fremder negative Erfahrung	Freund negative Gerüchte	8	3	1	9	5	2	4	6	7	831952467	0.2
64	0	0	0	1	0	0	0	0	0	0	0	1	0	0	0	0	0	1	1	1	2.33333	9	2.66667	7.33333	2.625	21	3	Freund negative Erfahrung	Fremder positive Erfahrung	Freund positive Erfahrung	Isoliertes Spiel	Fremder negative Gerüchte	Freund positive Gerüchte	Fremder positive Gerüchte	Fremder negative Erfahrung	Freund negative Gerüchte	8	3	1	9	5	2	4	6	7	831952467	0.2
64	0	0	0	0	1	0	0	0	0	0	0	1	0	0	0	0	0	1	1	1	2.33333	9	2.66667	7.33333	2.625	21	3	Freund negative Erfahrung	Fremder positive Erfahrung	Freund positive Erfahrung	Isoliertes Spiel	Fremder negative Gerüchte	Freund positive Gerüchte	Fremder positive Gerüchte	Fremder negative Erfahrung	Freund negative Gerüchte	8	3	1	9	5	2	4	6	7	831952467	0.2
64	0	0	0	0	0	1	0	0	0	0	0	1	0	0	0	0	0	1	1	1	2.33333	9	2.66667	7.33333	2.625	21	3	Freund negative Erfahrung	Fremder positive Erfahrung	Freund positive Erfahrung	Isoliertes Spiel	Fremder negative Gerüchte	Freund positive Gerüchte	Fremder positive Gerüchte	Fremder negative Erfahrung	Freund negative Gerüchte	8	3	1	9	5	2	4	6	7	831952467	0.2
64	0	0	0	0	0	0	1	0	0	0	0	1	0	0	0	0	0	1	1	1	2.33333	9	2.66667	7.33333	2.625	21	3	Freund negative Erfahrung	Fremder positive Erfahrung	Freund positive Erfahrung	Isoliertes Spiel	Fremder negative Gerüchte	Freund positive Gerüchte	Fremder positive Gerüchte	Fremder negative Erfahrung	Freund negative Gerüchte	8	3	1	9	5	2	4	6	7	831952467	0.2
64	0	0	0	0	0	0	0	1	0	0	0	1	0	0	0	0	0	1	1	1	2.33333	9	2.66667	7.33333	2.625	21	3	Freund negative Erfahrung	Fremder positive Erfahrung	Freund positive Erfahrung	Isoliertes Spiel	Fremder negative Gerüchte	Freund positive Gerüchte	Fremder positive Gerüchte	Fremder negative Erfahrung	Freund negative Gerüchte	8	3	1	9	5	2	4	6	7	831952467	0.2
64	0	0	0	0	0	0	0	0	1	0	0	1	0	0	0	0	0	1	1	1	2.33333	9	2.66667	7.33333	2.625	21	3	Freund negative Erfahrung	Fremder positive Erfahrung	Freund positive Erfahrung	Isoliertes Spiel	Fremder negative Gerüchte	Freund positive Gerüchte	Fremder positive Gerüchte	Fremder negative Erfahrung	Freund negative Gerüchte	8	3	1	9	5	2	4	6	7	831952467	0.2
64	0	0	0	0	0	0	0	0	0	1	0	1	0	0	0	0	0	1	1	1	2.33333	9	2.66667	7.33333	2.625	21	3	Freund negative Erfahrung	Fremder positive Erfahrung	Freund positive Erfahrung	Isoliertes Spiel	Fremder negative Gerüchte	Freund positive Gerüchte	Fremder positive Gerüchte	Fremder negative Erfahrung	Freund negative Gerüchte	8	3	1	9	5	2	4	6	7	831952467	0.2
65	1	1	0	0	0	0	0	0	0	0	1	0	0	1	0	0	0	0	0	0	2.33333	6	2.33333	9.33333	2.625	23	1	Freund positive Gerüchte	Freund negative Erfahrung	Freund negative Gerüchte	Fremder negative Gerüchte	Freund positive Erfahrung	Isoliertes Spiel	Fremder positive Erfahrung	Fremder negative Erfahrung	Fremder positive Gerüchte	2	8	7	5	1	9	3	6	4	287519364	0.2
65	1	0	1	0	0	0	0	0	0	0	1	0	0	1	0	0	0	0	0	0	2.33333	6	2.33333	9.33333	2.625	23	1	Freund positive Gerüchte	Freund negative Erfahrung	Freund negative Gerüchte	Fremder negative Gerüchte	Freund positive Erfahrung	Isoliertes Spiel	Fremder positive Erfahrung	Fremder negative Erfahrung	Fremder positive Gerüchte	2	8	7	5	1	9	3	6	4	287519364	0.2
65	1	0	0	1	0	0	0	0	0	0	1	0	0	1	0	0	0	0	0	0	2.33333	6	2.33333	9.33333	2.625	23	1	Freund positive Gerüchte	Freund negative Erfahrung	Freund negative Gerüchte	Fremder negative Gerüchte	Freund positive Erfahrung	Isoliertes Spiel	Fremder positive Erfahrung	Fremder negative Erfahrung	Fremder positive Gerüchte	2	8	7	5	1	9	3	6	4	287519364	0.2
65	1	0	0	0	1	0	0	0	0	0	1	0	0	1	0	0	0	0	0	0	2.33333	6	2.33333	9.33333	2.625	23	1	Freund positive Gerüchte	Freund negative Erfahrung	Freund negative Gerüchte	Fremder negative Gerüchte	Freund positive Erfahrung	Isoliertes Spiel	Fremder positive Erfahrung	Fremder negative Erfahrung	Fremder positive Gerüchte	2	8	7	5	1	9	3	6	4	287519364	0.2
65	0	0	0	0	0	1	0	0	0	0	1	0	0	1	0	0	0	0	0	0	2.33333	6	2.33333	9.33333	2.625	23	1	Freund positive Gerüchte	Freund negative Erfahrung	Freund negative Gerüchte	Fremder negative Gerüchte	Freund positive Erfahrung	Isoliertes Spiel	Fremder positive Erfahrung	Fremder negative Erfahrung	Fremder positive Gerüchte	2	8	7	5	1	9	3	6	4	287519364	0.2
65	0	0	0	0	0	0	1	0	0	0	1	0	0	1	0	0	0	0	0	0	2.33333	6	2.33333	9.33333	2.625	23	1	Freund positive Gerüchte	Freund negative Erfahrung	Freund negative Gerüchte	Fremder negative Gerüchte	Freund positive Erfahrung	Isoliertes Spiel	Fremder positive Erfahrung	Fremder negative Erfahrung	Fremder positive Gerüchte	2	8	7	5	1	9	3	6	4	287519364	0.2
65	0	0	0	0	0	0	0	1	0	0	1	0	0	1	0	0	0	0	0	0	2.33333	6	2.33333	9.33333	2.625	23	1	Freund positive Gerüchte	Freund negative Erfahrung	Freund negative Gerüchte	Fremder negative Gerüchte	Freund positive Erfahrung	Isoliertes Spiel	Fremder positive Erfahrung	Fremder negative Erfahrung	Fremder positive Gerüchte	2	8	7	5	1	9	3	6	4	287519364	0.2
65	0	0	0	0	0	0	0	0	1	0	1	0	0	1	0	0	0	0	0	0	2.33333	6	2.33333	9.33333	2.625	23	1	Freund positive Gerüchte	Freund negative Erfahrung	Freund negative Gerüchte	Fremder negative Gerüchte	Freund positive Erfahrung	Isoliertes Spiel	Fremder positive Erfahrung	Fremder negative Erfahrung	Fremder positive Gerüchte	2	8	7	5	1	9	3	6	4	287519364	0.2
65	0	0	0	0	0	0	0	0	0	1	1	0	0	1	0	0	0	0	0	0	2.33333	6	2.33333	9.33333	2.625	23	1	Freund positive Gerüchte	Freund negative Erfahrung	Freund negative Gerüchte	Fremder negative Gerüchte	Freund positive Erfahrung	Isoliertes Spiel	Fremder positive Erfahrung	Fremder negative Erfahrung	Fremder positive Gerüchte	2	8	7	5	1	9	3	6	4	287519364	0.2
66	0	1	0	0	0	0	0	0	0	0	0	1	0	0	0	1	0	1	4	0	1.66667	4	3.66667	6.33333	3.125	29	3	Fremder negative Erfahrung	Freund positive Erfahrung	Freund positive Gerüchte	Fremder negative Gerüchte	Isoliertes Spiel	Fremder positive Gerüchte	Fremder positive Erfahrung	Freund negative Gerüchte	Freund negative Erfahrung	6	1	2	5	9	4	3	7	8	612594378	0.283333
66	0	0	1	0	0	0	0	0	0	0	0	1	0	0	0	1	0	1	4	0	1.66667	4	3.66667	6.33333	3.125	29	3	Fremder negative Erfahrung	Freund positive Erfahrung	Freund positive Gerüchte	Fremder negative Gerüchte	Isoliertes Spiel	Fremder positive Gerüchte	Fremder positive Erfahrung	Freund negative Gerüchte	Freund negative Erfahrung	6	1	2	5	9	4	3	7	8	612594378	0.283333
66	0	0	0	1	0	0	0	0	0	0	0	1	0	0	0	1	0	1	4	0	1.66667	4	3.66667	6.33333	3.125	29	3	Fremder negative Erfahrung	Freund positive Erfahrung	Freund positive Gerüchte	Fremder negative Gerüchte	Isoliertes Spiel	Fremder positive Gerüchte	Fremder positive Erfahrung	Freund negative Gerüchte	Freund negative Erfahrung	6	1	2	5	9	4	3	7	8	612594378	0.283333
66	0	0	0	0	1	0	0	0	0	0	0	1	0	0	0	1	0	1	4	0	1.66667	4	3.66667	6.33333	3.125	29	3	Fremder negative Erfahrung	Freund positive Erfahrung	Freund positive Gerüchte	Fremder negative Gerüchte	Isoliertes Spiel	Fremder positive Gerüchte	Fremder positive Erfahrung	Freund negative Gerüchte	Freund negative Erfahrung	6	1	2	5	9	4	3	7	8	612594378	0.283333
66	0	0	0	0	0	1	0	0	0	0	0	1	0	0	0	1	0	1	4	0	1.66667	4	3.66667	6.33333	3.125	29	3	Fremder negative Erfahrung	Freund positive Erfahrung	Freund positive Gerüchte	Fremder negative Gerüchte	Isoliertes Spiel	Fremder positive Gerüchte	Fremder positive Erfahrung	Freund negative Gerüchte	Freund negative Erfahrung	6	1	2	5	9	4	3	7	8	612594378	0.283333
66	0	0	0	0	0	0	1	0	0	0	0	1	0	0	0	1	0	1	4	0	1.66667	4	3.66667	6.33333	3.125	29	3	Fremder negative Erfahrung	Freund positive Erfahrung	Freund positive Gerüchte	Fremder negative Gerüchte	Isoliertes Spiel	Fremder positive Gerüchte	Fremder positive Erfahrung	Freund negative Gerüchte	Freund negative Erfahrung	6	1	2	5	9	4	3	7	8	612594378	0.283333
66	0	0	0	0	0	0	0	1	0	0	0	1	0	0	0	1	0	1	4	0	1.66667	4	3.66667	6.33333	3.125	29	3	Fremder negative Erfahrung	Freund positive Erfahrung	Freund positive Gerüchte	Fremder negative Gerüchte	Isoliertes Spiel	Fremder positive Gerüchte	Fremder positive Erfahrung	Freund negative Gerüchte	Freund negative Erfahrung	6	1	2	5	9	4	3	7	8	612594378	0.283333
66	0	0	0	0	0	0	0	0	1	0	0	1	0	0	0	1	0	1	4	0	1.66667	4	3.66667	6.33333	3.125	29	3	Fremder negative Erfahrung	Freund positive Erfahrung	Freund positive Gerüchte	Fremder negative Gerüchte	Isoliertes Spiel	Fremder positive Gerüchte	Fremder positive Erfahrung	Freund negative Gerüchte	Freund negative Erfahrung	6	1	2	5	9	4	3	7	8	612594378	0.283333
66	1	0	0	0	0	0	0	0	0	1	0	1	0	0	0	1	0	1	4	0	1.66667	4	3.66667	6.33333	3.125	29	3	Fremder negative Erfahrung	Freund positive Erfahrung	Freund positive Gerüchte	Fremder negative Gerüchte	Isoliertes Spiel	Fremder positive Gerüchte	Fremder positive Erfahrung	Freund negative Gerüchte	Freund negative Erfahrung	6	1	2	5	9	4	3	7	8	612594378	0.283333
67	1	1	0	0	0	0	0	0	0	0	0	0	1	0	0	1	0	0	12	1	2.66667	7	3.33333	6.66667	3.125	21	1	Freund positive Erfahrung	Fremder positive Erfahrung	Fremder negative Erfahrung	Freund negative Gerüchte	Fremder positive Gerüchte	Freund positive Gerüchte	Isoliertes Spiel	Fremder negative Gerüchte	Freund negative Erfahrung	1	3	6	7	4	2	9	5	8	136742958	0.15
67	1	0	1	0	0	0	0	0	0	0	0	0	1	0	0	1	0	0	12	1	2.66667	7	3.33333	6.66667	3.125	21	1	Freund positive Erfahrung	Fremder positive Erfahrung	Fremder negative Erfahrung	Freund negative Gerüchte	Fremder positive Gerüchte	Freund positive Gerüchte	Isoliertes Spiel	Fremder negative Gerüchte	Freund negative Erfahrung	1	3	6	7	4	2	9	5	8	136742958	0.15
67	0	0	0	1	0	0	0	0	0	0	0	0	1	0	0	1	0	0	12	1	2.66667	7	3.33333	6.66667	3.125	21	1	Freund positive Erfahrung	Fremder positive Erfahrung	Fremder negative Erfahrung	Freund negative Gerüchte	Fremder positive Gerüchte	Freund positive Gerüchte	Isoliertes Spiel	Fremder negative Gerüchte	Freund negative Erfahrung	1	3	6	7	4	2	9	5	8	136742958	0.15
67	0	0	0	0	1	0	0	0	0	0	0	0	1	0	0	1	0	0	12	1	2.66667	7	3.33333	6.66667	3.125	21	1	Freund positive Erfahrung	Fremder positive Erfahrung	Fremder negative Erfahrung	Freund negative Gerüchte	Fremder positive Gerüchte	Freund positive Gerüchte	Isoliertes Spiel	Fremder negative Gerüchte	Freund negative Erfahrung	1	3	6	7	4	2	9	5	8	136742958	0.15
67	0	0	0	0	0	1	0	0	0	0	0	0	1	0	0	1	0	0	12	1	2.66667	7	3.33333	6.66667	3.125	21	1	Freund positive Erfahrung	Fremder positive Erfahrung	Fremder negative Erfahrung	Freund negative Gerüchte	Fremder positive Gerüchte	Freund positive Gerüchte	Isoliertes Spiel	Fremder negative Gerüchte	Freund negative Erfahrung	1	3	6	7	4	2	9	5	8	136742958	0.15
67	0	0	0	0	0	0	1	0	0	0	0	0	1	0	0	1	0	0	12	1	2.66667	7	3.33333	6.66667	3.125	21	1	Freund positive Erfahrung	Fremder positive Erfahrung	Fremder negative Erfahrung	Freund negative Gerüchte	Fremder positive Gerüchte	Freund positive Gerüchte	Isoliertes Spiel	Fremder negative Gerüchte	Freund negative Erfahrung	1	3	6	7	4	2	9	5	8	136742958	0.15
67	0	0	0	0	0	0	0	1	0	0	0	0	1	0	0	1	0	0	12	1	2.66667	7	3.33333	6.66667	3.125	21	1	Freund positive Erfahrung	Fremder positive Erfahrung	Fremder negative Erfahrung	Freund negative Gerüchte	Fremder positive Gerüchte	Freund positive Gerüchte	Isoliertes Spiel	Fremder negative Gerüchte	Freund negative Erfahrung	1	3	6	7	4	2	9	5	8	136742958	0.15
67	0	0	0	0	0	0	0	0	1	0	0	0	1	0	0	1	0	0	12	1	2.66667	7	3.33333	6.66667	3.125	21	1	Freund positive Erfahrung	Fremder positive Erfahrung	Fremder negative Erfahrung	Freund negative Gerüchte	Fremder positive Gerüchte	Freund positive Gerüchte	Isoliertes Spiel	Fremder negative Gerüchte	Freund negative Erfahrung	1	3	6	7	4	2	9	5	8	136742958	0.15
67	0	0	0	0	0	0	0	0	0	1	0	0	1	0	0	1	0	0	12	1	2.66667	7	3.33333	6.66667	3.125	21	1	Freund positive Erfahrung	Fremder positive Erfahrung	Fremder negative Erfahrung	Freund negative Gerüchte	Fremder positive Gerüchte	Freund positive Gerüchte	Isoliertes Spiel	Fremder negative Gerüchte	Freund negative Erfahrung	1	3	6	7	4	2	9	5	8	136742958	0.15
68	1	1	0	0	0	0	0	0	0	0	0	0	0	1	0	0	0	0	2	1	3	6	3.66667	6.66667	2.875	19	2	Freund negative Erfahrung	Fremder negative Gerüchte	Freund negative Gerüchte	Isoliertes Spiel	Fremder positive Erfahrung	Freund positive Erfahrung	Fremder positive Gerüchte	Freund positive Gerüchte	Fremder negative Erfahrung	8	5	7	9	3	1	4	2	6	857931426	0.183333
68	1	0	1	0	0	0	0	0	0	0	0	0	0	1	0	0	0	0	2	1	3	6	3.66667	6.66667	2.875	19	2	Freund negative Erfahrung	Fremder negative Gerüchte	Freund negative Gerüchte	Isoliertes Spiel	Fremder positive Erfahrung	Freund positive Erfahrung	Fremder positive Gerüchte	Freund positive Gerüchte	Fremder negative Erfahrung	8	5	7	9	3	1	4	2	6	857931426	0.183333
68	1	0	0	1	0	0	0	0	0	0	0	0	0	1	0	0	0	0	2	1	3	6	3.66667	6.66667	2.875	19	2	Freund negative Erfahrung	Fremder negative Gerüchte	Freund negative Gerüchte	Isoliertes Spiel	Fremder positive Erfahrung	Freund positive Erfahrung	Fremder positive Gerüchte	Freund positive Gerüchte	Fremder negative Erfahrung	8	5	7	9	3	1	4	2	6	857931426	0.183333
68	1	0	0	0	1	0	0	0	0	0	0	0	0	1	0	0	0	0	2	1	3	6	3.66667	6.66667	2.875	19	2	Freund negative Erfahrung	Fremder negative Gerüchte	Freund negative Gerüchte	Isoliertes Spiel	Fremder positive Erfahrung	Freund positive Erfahrung	Fremder positive Gerüchte	Freund positive Gerüchte	Fremder negative Erfahrung	8	5	7	9	3	1	4	2	6	857931426	0.183333
68	0	0	0	0	0	1	0	0	0	0	0	0	0	1	0	0	0	0	2	1	3	6	3.66667	6.66667	2.875	19	2	Freund negative Erfahrung	Fremder negative Gerüchte	Freund negative Gerüchte	Isoliertes Spiel	Fremder positive Erfahrung	Freund positive Erfahrung	Fremder positive Gerüchte	Freund positive Gerüchte	Fremder negative Erfahrung	8	5	7	9	3	1	4	2	6	857931426	0.183333
68	0	0	0	0	0	0	1	0	0	0	0	0	0	1	0	0	0	0	2	1	3	6	3.66667	6.66667	2.875	19	2	Freund negative Erfahrung	Fremder negative Gerüchte	Freund negative Gerüchte	Isoliertes Spiel	Fremder positive Erfahrung	Freund positive Erfahrung	Fremder positive Gerüchte	Freund positive Gerüchte	Fremder negative Erfahrung	8	5	7	9	3	1	4	2	6	857931426	0.183333
68	0	0	0	0	0	0	0	1	0	0	0	0	0	1	0	0	0	0	2	1	3	6	3.66667	6.66667	2.875	19	2	Freund negative Erfahrung	Fremder negative Gerüchte	Freund negative Gerüchte	Isoliertes Spiel	Fremder positive Erfahrung	Freund positive Erfahrung	Fremder positive Gerüchte	Freund positive Gerüchte	Fremder negative Erfahrung	8	5	7	9	3	1	4	2	6	857931426	0.183333
68	0	0	0	0	0	0	0	0	1	0	0	0	0	1	0	0	0	0	2	1	3	6	3.66667	6.66667	2.875	19	2	Freund negative Erfahrung	Fremder negative Gerüchte	Freund negative Gerüchte	Isoliertes Spiel	Fremder positive Erfahrung	Freund positive Erfahrung	Fremder positive Gerüchte	Freund positive Gerüchte	Fremder negative Erfahrung	8	5	7	9	3	1	4	2	6	857931426	0.183333
68	1	0	0	0	0	0	0	0	0	1	0	0	0	1	0	0	0	0	2	1	3	6	3.66667	6.66667	2.875	19	2	Freund negative Erfahrung	Fremder negative Gerüchte	Freund negative Gerüchte	Isoliertes Spiel	Fremder positive Erfahrung	Freund positive Erfahrung	Fremder positive Gerüchte	Freund positive Gerüchte	Fremder negative Erfahrung	8	5	7	9	3	1	4	2	6	857931426	0.183333
69	1	1	0	0	0	0	0	0	0	0	0	1	0	0	0	0	0	1	2	1	1.66667	5	3	5	3.625	22	1	Freund positive Gerüchte	Fremder negative Gerüchte	Freund negative Gerüchte	Fremder negative Erfahrung	Fremder positive Erfahrung	Freund negative Erfahrung	Isoliertes Spiel	Freund positive Erfahrung	Fremder positive Gerüchte	2	5	7	6	3	8	9	1	4	257638914	0.216667
69	1	0	1	0	0	0	0	0	0	0	0	1	0	0	0	0	0	1	2	1	1.66667	5	3	5	3.625	22	1	Freund positive Gerüchte	Fremder negative Gerüchte	Freund negative Gerüchte	Fremder negative Erfahrung	Fremder positive Erfahrung	Freund negative Erfahrung	Isoliertes Spiel	Freund positive Erfahrung	Fremder positive Gerüchte	2	5	7	6	3	8	9	1	4	257638914	0.216667
69	0	0	0	1	0	0	0	0	0	0	0	1	0	0	0	0	0	1	2	1	1.66667	5	3	5	3.625	22	1	Freund positive Gerüchte	Fremder negative Gerüchte	Freund negative Gerüchte	Fremder negative Erfahrung	Fremder positive Erfahrung	Freund negative Erfahrung	Isoliertes Spiel	Freund positive Erfahrung	Fremder positive Gerüchte	2	5	7	6	3	8	9	1	4	257638914	0.216667
69	0	0	0	0	1	0	0	0	0	0	0	1	0	0	0	0	0	1	2	1	1.66667	5	3	5	3.625	22	1	Freund positive Gerüchte	Fremder negative Gerüchte	Freund negative Gerüchte	Fremder negative Erfahrung	Fremder positive Erfahrung	Freund negative Erfahrung	Isoliertes Spiel	Freund positive Erfahrung	Fremder positive Gerüchte	2	5	7	6	3	8	9	1	4	257638914	0.216667
69	0	0	0	0	0	1	0	0	0	0	0	1	0	0	0	0	0	1	2	1	1.66667	5	3	5	3.625	22	1	Freund positive Gerüchte	Fremder negative Gerüchte	Freund negative Gerüchte	Fremder negative Erfahrung	Fremder positive Erfahrung	Freund negative Erfahrung	Isoliertes Spiel	Freund positive Erfahrung	Fremder positive Gerüchte	2	5	7	6	3	8	9	1	4	257638914	0.216667
69	0	0	0	0	0	0	1	0	0	0	0	1	0	0	0	0	0	1	2	1	1.66667	5	3	5	3.625	22	1	Freund positive Gerüchte	Fremder negative Gerüchte	Freund negative Gerüchte	Fremder negative Erfahrung	Fremder positive Erfahrung	Freund negative Erfahrung	Isoliertes Spiel	Freund positive Erfahrung	Fremder positive Gerüchte	2	5	7	6	3	8	9	1	4	257638914	0.216667
69	0	0	0	0	0	0	0	1	0	0	0	1	0	0	0	0	0	1	2	1	1.66667	5	3	5	3.625	22	1	Freund positive Gerüchte	Fremder negative Gerüchte	Freund negative Gerüchte	Fremder negative Erfahrung	Fremder positive Erfahrung	Freund negative Erfahrung	Isoliertes Spiel	Freund positive Erfahrung	Fremder positive Gerüchte	2	5	7	6	3	8	9	1	4	257638914	0.216667
69	0	0	0	0	0	0	0	0	1	0	0	1	0	0	0	0	0	1	2	1	1.66667	5	3	5	3.625	22	1	Freund positive Gerüchte	Fremder negative Gerüchte	Freund negative Gerüchte	Fremder negative Erfahrung	Fremder positive Erfahrung	Freund negative Erfahrung	Isoliertes Spiel	Freund positive Erfahrung	Fremder positive Gerüchte	2	5	7	6	3	8	9	1	4	257638914	0.216667
69	1	0	0	0	0	0	0	0	0	1	0	1	0	0	0	0	0	1	2	1	1.66667	5	3	5	3.625	22	1	Freund positive Gerüchte	Fremder negative Gerüchte	Freund negative Gerüchte	Fremder negative Erfahrung	Fremder positive Erfahrung	Freund negative Erfahrung	Isoliertes Spiel	Freund positive Erfahrung	Fremder positive Gerüchte	2	5	7	6	3	8	9	1	4	257638914	0.216667
70	1	1	0	0	0	0	0	0	0	0	0	0	0	1	0	0	0	0	0	0	1.66667	4	2.66667	6	2.125	22	2	Fremder positive Gerüchte	Freund negative Erfahrung	Freund positive Gerüchte	Freund positive Erfahrung	Fremder negative Erfahrung	Freund negative Gerüchte	Fremder negative Gerüchte	Isoliertes Spiel	Fremder positive Erfahrung	4	8	2	1	6	7	5	9	3	482167593	0.316667
70	1	0	1	0	0	0	0	0	0	0	0	0	0	1	0	0	0	0	0	0	1.66667	4	2.66667	6	2.125	22	2	Fremder positive Gerüchte	Freund negative Erfahrung	Freund positive Gerüchte	Freund positive Erfahrung	Fremder negative Erfahrung	Freund negative Gerüchte	Fremder negative Gerüchte	Isoliertes Spiel	Fremder positive Erfahrung	4	8	2	1	6	7	5	9	3	482167593	0.316667
70	1	0	0	1	0	0	0	0	0	0	0	0	0	1	0	0	0	0	0	0	1.66667	4	2.66667	6	2.125	22	2	Fremder positive Gerüchte	Freund negative Erfahrung	Freund positive Gerüchte	Freund positive Erfahrung	Fremder negative Erfahrung	Freund negative Gerüchte	Fremder negative Gerüchte	Isoliertes Spiel	Fremder positive Erfahrung	4	8	2	1	6	7	5	9	3	482167593	0.316667
70	0	0	0	0	1	0	0	0	0	0	0	0	0	1	0	0	0	0	0	0	1.66667	4	2.66667	6	2.125	22	2	Fremder positive Gerüchte	Freund negative Erfahrung	Freund positive Gerüchte	Freund positive Erfahrung	Fremder negative Erfahrung	Freund negative Gerüchte	Fremder negative Gerüchte	Isoliertes Spiel	Fremder positive Erfahrung	4	8	2	1	6	7	5	9	3	482167593	0.316667
70	1	0	0	0	0	1	0	0	0	0	0	0	0	1	0	0	0	0	0	0	1.66667	4	2.66667	6	2.125	22	2	Fremder positive Gerüchte	Freund negative Erfahrung	Freund positive Gerüchte	Freund positive Erfahrung	Fremder negative Erfahrung	Freund negative Gerüchte	Fremder negative Gerüchte	Isoliertes Spiel	Fremder positive Erfahrung	4	8	2	1	6	7	5	9	3	482167593	0.316667
70	0	0	0	0	0	0	1	0	0	0	0	0	0	1	0	0	0	0	0	0	1.66667	4	2.66667	6	2.125	22	2	Fremder positive Gerüchte	Freund negative Erfahrung	Freund positive Gerüchte	Freund positive Erfahrung	Fremder negative Erfahrung	Freund negative Gerüchte	Fremder negative Gerüchte	Isoliertes Spiel	Fremder positive Erfahrung	4	8	2	1	6	7	5	9	3	482167593	0.316667
70	1	0	0	0	0	0	0	1	0	0	0	0	0	1	0	0	0	0	0	0	1.66667	4	2.66667	6	2.125	22	2	Fremder positive Gerüchte	Freund negative Erfahrung	Freund positive Gerüchte	Freund positive Erfahrung	Fremder negative Erfahrung	Freund negative Gerüchte	Fremder negative Gerüchte	Isoliertes Spiel	Fremder positive Erfahrung	4	8	2	1	6	7	5	9	3	482167593	0.316667
70	0	0	0	0	0	0	0	0	1	0	0	0	0	1	0	0	0	0	0	0	1.66667	4	2.66667	6	2.125	22	2	Fremder positive Gerüchte	Freund negative Erfahrung	Freund positive Gerüchte	Freund positive Erfahrung	Fremder negative Erfahrung	Freund negative Gerüchte	Fremder negative Gerüchte	Isoliertes Spiel	Fremder positive Erfahrung	4	8	2	1	6	7	5	9	3	482167593	0.316667
70	1	0	0	0	0	0	0	0	0	1	0	0	0	1	0	0	0	0	0	0	1.66667	4	2.66667	6	2.125	22	2	Fremder positive Gerüchte	Freund negative Erfahrung	Freund positive Gerüchte	Freund positive Erfahrung	Fremder negative Erfahrung	Freund negative Gerüchte	Fremder negative Gerüchte	Isoliertes Spiel	Fremder positive Erfahrung	4	8	2	1	6	7	5	9	3	482167593	0.316667
71	1	1	0	0	0	0	0	0	0	0	0	0	1	0	0	0	0	0	12	1	2.33333	4	3.66667	12.3333	3.25	23	1	Freund negative Gerüchte	Fremder positive Gerüchte	Freund negative Erfahrung	Freund positive Erfahrung	Freund positive Gerüchte	Isoliertes Spiel	Fremder positive Erfahrung	Fremder negative Erfahrung	Fremder negative Gerüchte	7	4	8	1	2	9	3	6	5	748129365	0.433333
71	1	0	1	0	0	0	0	0	0	0	0	0	1	0	0	0	0	0	12	1	2.33333	4	3.66667	12.3333	3.25	23	1	Freund negative Gerüchte	Fremder positive Gerüchte	Freund negative Erfahrung	Freund positive Erfahrung	Freund positive Gerüchte	Isoliertes Spiel	Fremder positive Erfahrung	Fremder negative Erfahrung	Fremder negative Gerüchte	7	4	8	1	2	9	3	6	5	748129365	0.433333
71	0	0	0	1	0	0	0	0	0	0	0	0	1	0	0	0	0	0	12	1	2.33333	4	3.66667	12.3333	3.25	23	1	Freund negative Gerüchte	Fremder positive Gerüchte	Freund negative Erfahrung	Freund positive Erfahrung	Freund positive Gerüchte	Isoliertes Spiel	Fremder positive Erfahrung	Fremder negative Erfahrung	Fremder negative Gerüchte	7	4	8	1	2	9	3	6	5	748129365	0.433333
71	0	0	0	0	1	0	0	0	0	0	0	0	1	0	0	0	0	0	12	1	2.33333	4	3.66667	12.3333	3.25	23	1	Freund negative Gerüchte	Fremder positive Gerüchte	Freund negative Erfahrung	Freund positive Erfahrung	Freund positive Gerüchte	Isoliertes Spiel	Fremder positive Erfahrung	Fremder negative Erfahrung	Fremder negative Gerüchte	7	4	8	1	2	9	3	6	5	748129365	0.433333
71	0	0	0	0	0	1	0	0	0	0	0	0	1	0	0	0	0	0	12	1	2.33333	4	3.66667	12.3333	3.25	23	1	Freund negative Gerüchte	Fremder positive Gerüchte	Freund negative Erfahrung	Freund positive Erfahrung	Freund positive Gerüchte	Isoliertes Spiel	Fremder positive Erfahrung	Fremder negative Erfahrung	Fremder negative Gerüchte	7	4	8	1	2	9	3	6	5	748129365	0.433333
71	0	0	0	0	0	0	1	0	0	0	0	0	1	0	0	0	0	0	12	1	2.33333	4	3.66667	12.3333	3.25	23	1	Freund negative Gerüchte	Fremder positive Gerüchte	Freund negative Erfahrung	Freund positive Erfahrung	Freund positive Gerüchte	Isoliertes Spiel	Fremder positive Erfahrung	Fremder negative Erfahrung	Fremder negative Gerüchte	7	4	8	1	2	9	3	6	5	748129365	0.433333
71	0	0	0	0	0	0	0	1	0	0	0	0	1	0	0	0	0	0	12	1	2.33333	4	3.66667	12.3333	3.25	23	1	Freund negative Gerüchte	Fremder positive Gerüchte	Freund negative Erfahrung	Freund positive Erfahrung	Freund positive Gerüchte	Isoliertes Spiel	Fremder positive Erfahrung	Fremder negative Erfahrung	Fremder negative Gerüchte	7	4	8	1	2	9	3	6	5	748129365	0.433333
71	0	0	0	0	0	0	0	0	1	0	0	0	1	0	0	0	0	0	12	1	2.33333	4	3.66667	12.3333	3.25	23	1	Freund negative Gerüchte	Fremder positive Gerüchte	Freund negative Erfahrung	Freund positive Erfahrung	Freund positive Gerüchte	Isoliertes Spiel	Fremder positive Erfahrung	Fremder negative Erfahrung	Fremder negative Gerüchte	7	4	8	1	2	9	3	6	5	748129365	0.433333
71	1	0	0	0	0	0	0	0	0	1	0	0	1	0	0	0	0	0	12	1	2.33333	4	3.66667	12.3333	3.25	23	1	Freund negative Gerüchte	Fremder positive Gerüchte	Freund negative Erfahrung	Freund positive Erfahrung	Freund positive Gerüchte	Isoliertes Spiel	Fremder positive Erfahrung	Fremder negative Erfahrung	Fremder negative Gerüchte	7	4	8	1	2	9	3	6	5	748129365	0.433333
72	0	1	0	0	0	0	0	0	0	0	0	0	0	0	1	0	0	1	3	1	1.33333	7	2.33333	5	2.25	24	3	Fremder negative Gerüchte	Freund positive Erfahrung	Fremder negative Erfahrung	Isoliertes Spiel	Freund negative Erfahrung	Fremder positive Erfahrung	Freund positive Gerüchte	Freund negative Gerüchte	Fremder positive Gerüchte	5	1	6	9	8	3	2	7	4	516983274	0.116667
72	1	0	1	0	0	0	0	0	0	0	0	0	0	0	1	0	0	1	3	1	1.33333	7	2.33333	5	2.25	24	3	Fremder negative Gerüchte	Freund positive Erfahrung	Fremder negative Erfahrung	Isoliertes Spiel	Freund negative Erfahrung	Fremder positive Erfahrung	Freund positive Gerüchte	Freund negative Gerüchte	Fremder positive Gerüchte	5	1	6	9	8	3	2	7	4	516983274	0.116667
72	0	0	0	1	0	0	0	0	0	0	0	0	0	0	1	0	0	1	3	1	1.33333	7	2.33333	5	2.25	24	3	Fremder negative Gerüchte	Freund positive Erfahrung	Fremder negative Erfahrung	Isoliertes Spiel	Freund negative Erfahrung	Fremder positive Erfahrung	Freund positive Gerüchte	Freund negative Gerüchte	Fremder positive Gerüchte	5	1	6	9	8	3	2	7	4	516983274	0.116667
72	0	0	0	0	1	0	0	0	0	0	0	0	0	0	1	0	0	1	3	1	1.33333	7	2.33333	5	2.25	24	3	Fremder negative Gerüchte	Freund positive Erfahrung	Fremder negative Erfahrung	Isoliertes Spiel	Freund negative Erfahrung	Fremder positive Erfahrung	Freund positive Gerüchte	Freund negative Gerüchte	Fremder positive Gerüchte	5	1	6	9	8	3	2	7	4	516983274	0.116667
72	0	0	0	0	0	1	0	0	0	0	0	0	0	0	1	0	0	1	3	1	1.33333	7	2.33333	5	2.25	24	3	Fremder negative Gerüchte	Freund positive Erfahrung	Fremder negative Erfahrung	Isoliertes Spiel	Freund negative Erfahrung	Fremder positive Erfahrung	Freund positive Gerüchte	Freund negative Gerüchte	Fremder positive Gerüchte	5	1	6	9	8	3	2	7	4	516983274	0.116667
72	0	0	0	0	0	0	1	0	0	0	0	0	0	0	1	0	0	1	3	1	1.33333	7	2.33333	5	2.25	24	3	Fremder negative Gerüchte	Freund positive Erfahrung	Fremder negative Erfahrung	Isoliertes Spiel	Freund negative Erfahrung	Fremder positive Erfahrung	Freund positive Gerüchte	Freund negative Gerüchte	Fremder positive Gerüchte	5	1	6	9	8	3	2	7	4	516983274	0.116667
72	0	0	0	0	0	0	0	1	0	0	0	0	0	0	1	0	0	1	3	1	1.33333	7	2.33333	5	2.25	24	3	Fremder negative Gerüchte	Freund positive Erfahrung	Fremder negative Erfahrung	Isoliertes Spiel	Freund negative Erfahrung	Fremder positive Erfahrung	Freund positive Gerüchte	Freund negative Gerüchte	Fremder positive Gerüchte	5	1	6	9	8	3	2	7	4	516983274	0.116667
72	0	0	0	0	0	0	0	0	1	0	0	0	0	0	1	0	0	1	3	1	1.33333	7	2.33333	5	2.25	24	3	Fremder negative Gerüchte	Freund positive Erfahrung	Fremder negative Erfahrung	Isoliertes Spiel	Freund negative Erfahrung	Fremder positive Erfahrung	Freund positive Gerüchte	Freund negative Gerüchte	Fremder positive Gerüchte	5	1	6	9	8	3	2	7	4	516983274	0.116667
72	0	0	0	0	0	0	0	0	0	1	0	0	0	0	1	0	0	1	3	1	1.33333	7	2.33333	5	2.25	24	3	Fremder negative Gerüchte	Freund positive Erfahrung	Fremder negative Erfahrung	Isoliertes Spiel	Freund negative Erfahrung	Fremder positive Erfahrung	Freund positive Gerüchte	Freund negative Gerüchte	Fremder positive Gerüchte	5	1	6	9	8	3	2	7	4	516983274	0.116667
73	1	1	0	0	0	0	0	0	0	0	0	0	0	1	0	0	0	0	9	1	2.33333	4	2.33333	5.66667	3.5	20	1	Fremder positive Gerüchte	Fremder positive Erfahrung	Freund positive Erfahrung	Freund negative Erfahrung	Freund negative Gerüchte	Freund positive Gerüchte	Isoliertes Spiel	Fremder negative Gerüchte	Fremder negative Erfahrung	4	3	1	8	7	2	9	5	6	431872956	0.2
73	1	0	1	0	0	0	0	0	0	0	0	0	0	1	0	0	0	0	9	1	2.33333	4	2.33333	5.66667	3.5	20	1	Fremder positive Gerüchte	Fremder positive Erfahrung	Freund positive Erfahrung	Freund negative Erfahrung	Freund negative Gerüchte	Freund positive Gerüchte	Isoliertes Spiel	Fremder negative Gerüchte	Fremder negative Erfahrung	4	3	1	8	7	2	9	5	6	431872956	0.2
73	1	0	0	1	0	0	0	0	0	0	0	0	0	1	0	0	0	0	9	1	2.33333	4	2.33333	5.66667	3.5	20	1	Fremder positive Gerüchte	Fremder positive Erfahrung	Freund positive Erfahrung	Freund negative Erfahrung	Freund negative Gerüchte	Freund positive Gerüchte	Isoliertes Spiel	Fremder negative Gerüchte	Fremder negative Erfahrung	4	3	1	8	7	2	9	5	6	431872956	0.2
73	1	0	0	0	1	0	0	0	0	0	0	0	0	1	0	0	0	0	9	1	2.33333	4	2.33333	5.66667	3.5	20	1	Fremder positive Gerüchte	Fremder positive Erfahrung	Freund positive Erfahrung	Freund negative Erfahrung	Freund negative Gerüchte	Freund positive Gerüchte	Isoliertes Spiel	Fremder negative Gerüchte	Fremder negative Erfahrung	4	3	1	8	7	2	9	5	6	431872956	0.2
73	0	0	0	0	0	1	0	0	0	0	0	0	0	1	0	0	0	0	9	1	2.33333	4	2.33333	5.66667	3.5	20	1	Fremder positive Gerüchte	Fremder positive Erfahrung	Freund positive Erfahrung	Freund negative Erfahrung	Freund negative Gerüchte	Freund positive Gerüchte	Isoliertes Spiel	Fremder negative Gerüchte	Fremder negative Erfahrung	4	3	1	8	7	2	9	5	6	431872956	0.2
73	0	0	0	0	0	0	1	0	0	0	0	0	0	1	0	0	0	0	9	1	2.33333	4	2.33333	5.66667	3.5	20	1	Fremder positive Gerüchte	Fremder positive Erfahrung	Freund positive Erfahrung	Freund negative Erfahrung	Freund negative Gerüchte	Freund positive Gerüchte	Isoliertes Spiel	Fremder negative Gerüchte	Fremder negative Erfahrung	4	3	1	8	7	2	9	5	6	431872956	0.2
73	0	0	0	0	0	0	0	1	0	0	0	0	0	1	0	0	0	0	9	1	2.33333	4	2.33333	5.66667	3.5	20	1	Fremder positive Gerüchte	Fremder positive Erfahrung	Freund positive Erfahrung	Freund negative Erfahrung	Freund negative Gerüchte	Freund positive Gerüchte	Isoliertes Spiel	Fremder negative Gerüchte	Fremder negative Erfahrung	4	3	1	8	7	2	9	5	6	431872956	0.2
73	0	0	0	0	0	0	0	0	1	0	0	0	0	1	0	0	0	0	9	1	2.33333	4	2.33333	5.66667	3.5	20	1	Fremder positive Gerüchte	Fremder positive Erfahrung	Freund positive Erfahrung	Freund negative Erfahrung	Freund negative Gerüchte	Freund positive Gerüchte	Isoliertes Spiel	Fremder negative Gerüchte	Fremder negative Erfahrung	4	3	1	8	7	2	9	5	6	431872956	0.2
73	1	0	0	0	0	0	0	0	0	1	0	0	0	1	0	0	0	0	9	1	2.33333	4	2.33333	5.66667	3.5	20	1	Fremder positive Gerüchte	Fremder positive Erfahrung	Freund positive Erfahrung	Freund negative Erfahrung	Freund negative Gerüchte	Freund positive Gerüchte	Isoliertes Spiel	Fremder negative Gerüchte	Fremder negative Erfahrung	4	3	1	8	7	2	9	5	6	431872956	0.2
74	1	1	0	0	0	0	0	0	0	0	0	0	0	1	0	0	0	1	12	1	2.33333	5	3.33333	6	3.5	20	1	Fremder negative Erfahrung	Fremder negative Gerüchte	Freund negative Gerüchte	Isoliertes Spiel	Fremder positive Gerüchte	Freund negative Erfahrung	Freund positive Erfahrung	Fremder positive Erfahrung	Freund positive Gerüchte	6	5	7	9	4	8	1	3	2	657948132	0.316667
74	1	0	1	0	0	0	0	0	0	0	0	0	0	1	0	0	0	1	12	1	2.33333	5	3.33333	6	3.5	20	1	Fremder negative Erfahrung	Fremder negative Gerüchte	Freund negative Gerüchte	Isoliertes Spiel	Fremder positive Gerüchte	Freund negative Erfahrung	Freund positive Erfahrung	Fremder positive Erfahrung	Freund positive Gerüchte	6	5	7	9	4	8	1	3	2	657948132	0.316667
74	0	0	0	1	0	0	0	0	0	0	0	0	0	1	0	0	0	1	12	1	2.33333	5	3.33333	6	3.5	20	1	Fremder negative Erfahrung	Fremder negative Gerüchte	Freund negative Gerüchte	Isoliertes Spiel	Fremder positive Gerüchte	Freund negative Erfahrung	Freund positive Erfahrung	Fremder positive Erfahrung	Freund positive Gerüchte	6	5	7	9	4	8	1	3	2	657948132	0.316667
74	0	0	0	0	1	0	0	0	0	0	0	0	0	1	0	0	0	1	12	1	2.33333	5	3.33333	6	3.5	20	1	Fremder negative Erfahrung	Fremder negative Gerüchte	Freund negative Gerüchte	Isoliertes Spiel	Fremder positive Gerüchte	Freund negative Erfahrung	Freund positive Erfahrung	Fremder positive Erfahrung	Freund positive Gerüchte	6	5	7	9	4	8	1	3	2	657948132	0.316667
74	0	0	0	0	0	1	0	0	0	0	0	0	0	1	0	0	0	1	12	1	2.33333	5	3.33333	6	3.5	20	1	Fremder negative Erfahrung	Fremder negative Gerüchte	Freund negative Gerüchte	Isoliertes Spiel	Fremder positive Gerüchte	Freund negative Erfahrung	Freund positive Erfahrung	Fremder positive Erfahrung	Freund positive Gerüchte	6	5	7	9	4	8	1	3	2	657948132	0.316667
74	0	0	0	0	0	0	1	0	0	0	0	0	0	1	0	0	0	1	12	1	2.33333	5	3.33333	6	3.5	20	1	Fremder negative Erfahrung	Fremder negative Gerüchte	Freund negative Gerüchte	Isoliertes Spiel	Fremder positive Gerüchte	Freund negative Erfahrung	Freund positive Erfahrung	Fremder positive Erfahrung	Freund positive Gerüchte	6	5	7	9	4	8	1	3	2	657948132	0.316667
74	0	0	0	0	0	0	0	1	0	0	0	0	0	1	0	0	0	1	12	1	2.33333	5	3.33333	6	3.5	20	1	Fremder negative Erfahrung	Fremder negative Gerüchte	Freund negative Gerüchte	Isoliertes Spiel	Fremder positive Gerüchte	Freund negative Erfahrung	Freund positive Erfahrung	Fremder positive Erfahrung	Freund positive Gerüchte	6	5	7	9	4	8	1	3	2	657948132	0.316667
74	0	0	0	0	0	0	0	0	1	0	0	0	0	1	0	0	0	1	12	1	2.33333	5	3.33333	6	3.5	20	1	Fremder negative Erfahrung	Fremder negative Gerüchte	Freund negative Gerüchte	Isoliertes Spiel	Fremder positive Gerüchte	Freund negative Erfahrung	Freund positive Erfahrung	Fremder positive Erfahrung	Freund positive Gerüchte	6	5	7	9	4	8	1	3	2	657948132	0.316667
74	0	0	0	0	0	0	0	0	0	1	0	0	0	1	0	0	0	1	12	1	2.33333	5	3.33333	6	3.5	20	1	Fremder negative Erfahrung	Fremder negative Gerüchte	Freund negative Gerüchte	Isoliertes Spiel	Fremder positive Gerüchte	Freund negative Erfahrung	Freund positive Erfahrung	Fremder positive Erfahrung	Freund positive Gerüchte	6	5	7	9	4	8	1	3	2	657948132	0.316667
75	1	1	0	0	0	0	0	0	0	0	1	0	0	0	1	0	0	1	4	1	2	5	3.66667	5.33333	2.875	20	3	Freund positive Gerüchte	Fremder positive Erfahrung	Fremder negative Gerüchte	Freund positive Erfahrung	Isoliertes Spiel	Freund negative Gerüchte	Freund negative Erfahrung	Fremder positive Gerüchte	Fremder negative Erfahrung	2	3	5	1	9	7	8	4	6	235197846	0.266667
75	1	0	1	0	0	0	0	0	0	0	1	0	0	0	1	0	0	1	4	1	2	5	3.66667	5.33333	2.875	20	3	Freund positive Gerüchte	Fremder positive Erfahrung	Fremder negative Gerüchte	Freund positive Erfahrung	Isoliertes Spiel	Freund negative Gerüchte	Freund negative Erfahrung	Fremder positive Gerüchte	Fremder negative Erfahrung	2	3	5	1	9	7	8	4	6	235197846	0.266667
75	1	0	0	1	0	0	0	0	0	0	1	0	0	0	1	0	0	1	4	1	2	5	3.66667	5.33333	2.875	20	3	Freund positive Gerüchte	Fremder positive Erfahrung	Fremder negative Gerüchte	Freund positive Erfahrung	Isoliertes Spiel	Freund negative Gerüchte	Freund negative Erfahrung	Fremder positive Gerüchte	Fremder negative Erfahrung	2	3	5	1	9	7	8	4	6	235197846	0.266667
75	1	0	0	0	1	0	0	0	0	0	1	0	0	0	1	0	0	1	4	1	2	5	3.66667	5.33333	2.875	20	3	Freund positive Gerüchte	Fremder positive Erfahrung	Fremder negative Gerüchte	Freund positive Erfahrung	Isoliertes Spiel	Freund negative Gerüchte	Freund negative Erfahrung	Fremder positive Gerüchte	Fremder negative Erfahrung	2	3	5	1	9	7	8	4	6	235197846	0.266667
75	0	0	0	0	0	1	0	0	0	0	1	0	0	0	1	0	0	1	4	1	2	5	3.66667	5.33333	2.875	20	3	Freund positive Gerüchte	Fremder positive Erfahrung	Fremder negative Gerüchte	Freund positive Erfahrung	Isoliertes Spiel	Freund negative Gerüchte	Freund negative Erfahrung	Fremder positive Gerüchte	Fremder negative Erfahrung	2	3	5	1	9	7	8	4	6	235197846	0.266667
75	0	0	0	0	0	0	1	0	0	0	1	0	0	0	1	0	0	1	4	1	2	5	3.66667	5.33333	2.875	20	3	Freund positive Gerüchte	Fremder positive Erfahrung	Fremder negative Gerüchte	Freund positive Erfahrung	Isoliertes Spiel	Freund negative Gerüchte	Freund negative Erfahrung	Fremder positive Gerüchte	Fremder negative Erfahrung	2	3	5	1	9	7	8	4	6	235197846	0.266667
75	0	0	0	0	0	0	0	1	0	0	1	0	0	0	1	0	0	1	4	1	2	5	3.66667	5.33333	2.875	20	3	Freund positive Gerüchte	Fremder positive Erfahrung	Fremder negative Gerüchte	Freund positive Erfahrung	Isoliertes Spiel	Freund negative Gerüchte	Freund negative Erfahrung	Fremder positive Gerüchte	Fremder negative Erfahrung	2	3	5	1	9	7	8	4	6	235197846	0.266667
75	0	0	0	0	0	0	0	0	1	0	1	0	0	0	1	0	0	1	4	1	2	5	3.66667	5.33333	2.875	20	3	Freund positive Gerüchte	Fremder positive Erfahrung	Fremder negative Gerüchte	Freund positive Erfahrung	Isoliertes Spiel	Freund negative Gerüchte	Freund negative Erfahrung	Fremder positive Gerüchte	Fremder negative Erfahrung	2	3	5	1	9	7	8	4	6	235197846	0.266667
75	1	0	0	0	0	0	0	0	0	1	1	0	0	0	1	0	0	1	4	1	2	5	3.66667	5.33333	2.875	20	3	Freund positive Gerüchte	Fremder positive Erfahrung	Fremder negative Gerüchte	Freund positive Erfahrung	Isoliertes Spiel	Freund negative Gerüchte	Freund negative Erfahrung	Fremder positive Gerüchte	Fremder negative Erfahrung	2	3	5	1	9	7	8	4	6	235197846	0.266667
76	1	1	0	0	0	0	0	0	0	0	0	0	0	1	0	1	0	1	10	1	2.33333	6	3	7.66667	3.75	25	1	Fremder positive Gerüchte	Freund negative Erfahrung	Fremder positive Erfahrung	Freund positive Gerüchte	Freund negative Gerüchte	Fremder negative Erfahrung	Isoliertes Spiel	Freund positive Erfahrung	Fremder negative Gerüchte	4	8	3	2	7	6	9	1	5	483276915	0.316667
76	1	0	1	0	0	0	0	0	0	0	0	0	0	1	0	1	0	1	10	1	2.33333	6	3	7.66667	3.75	25	1	Fremder positive Gerüchte	Freund negative Erfahrung	Fremder positive Erfahrung	Freund positive Gerüchte	Freund negative Gerüchte	Fremder negative Erfahrung	Isoliertes Spiel	Freund positive Erfahrung	Fremder negative Gerüchte	4	8	3	2	7	6	9	1	5	483276915	0.316667
76	1	0	0	1	0	0	0	0	0	0	0	0	0	1	0	1	0	1	10	1	2.33333	6	3	7.66667	3.75	25	1	Fremder positive Gerüchte	Freund negative Erfahrung	Fremder positive Erfahrung	Freund positive Gerüchte	Freund negative Gerüchte	Fremder negative Erfahrung	Isoliertes Spiel	Freund positive Erfahrung	Fremder negative Gerüchte	4	8	3	2	7	6	9	1	5	483276915	0.316667
76	1	0	0	0	1	0	0	0	0	0	0	0	0	1	0	1	0	1	10	1	2.33333	6	3	7.66667	3.75	25	1	Fremder positive Gerüchte	Freund negative Erfahrung	Fremder positive Erfahrung	Freund positive Gerüchte	Freund negative Gerüchte	Fremder negative Erfahrung	Isoliertes Spiel	Freund positive Erfahrung	Fremder negative Gerüchte	4	8	3	2	7	6	9	1	5	483276915	0.316667
76	0	0	0	0	0	1	0	0	0	0	0	0	0	1	0	1	0	1	10	1	2.33333	6	3	7.66667	3.75	25	1	Fremder positive Gerüchte	Freund negative Erfahrung	Fremder positive Erfahrung	Freund positive Gerüchte	Freund negative Gerüchte	Fremder negative Erfahrung	Isoliertes Spiel	Freund positive Erfahrung	Fremder negative Gerüchte	4	8	3	2	7	6	9	1	5	483276915	0.316667
76	0	0	0	0	0	0	1	0	0	0	0	0	0	1	0	1	0	1	10	1	2.33333	6	3	7.66667	3.75	25	1	Fremder positive Gerüchte	Freund negative Erfahrung	Fremder positive Erfahrung	Freund positive Gerüchte	Freund negative Gerüchte	Fremder negative Erfahrung	Isoliertes Spiel	Freund positive Erfahrung	Fremder negative Gerüchte	4	8	3	2	7	6	9	1	5	483276915	0.316667
76	0	0	0	0	0	0	0	1	0	0	0	0	0	1	0	1	0	1	10	1	2.33333	6	3	7.66667	3.75	25	1	Fremder positive Gerüchte	Freund negative Erfahrung	Fremder positive Erfahrung	Freund positive Gerüchte	Freund negative Gerüchte	Fremder negative Erfahrung	Isoliertes Spiel	Freund positive Erfahrung	Fremder negative Gerüchte	4	8	3	2	7	6	9	1	5	483276915	0.316667
76	0	0	0	0	0	0	0	0	1	0	0	0	0	1	0	1	0	1	10	1	2.33333	6	3	7.66667	3.75	25	1	Fremder positive Gerüchte	Freund negative Erfahrung	Fremder positive Erfahrung	Freund positive Gerüchte	Freund negative Gerüchte	Fremder negative Erfahrung	Isoliertes Spiel	Freund positive Erfahrung	Fremder negative Gerüchte	4	8	3	2	7	6	9	1	5	483276915	0.316667
76	0	0	0	0	0	0	0	0	0	1	0	0	0	1	0	1	0	1	10	1	2.33333	6	3	7.66667	3.75	25	1	Fremder positive Gerüchte	Freund negative Erfahrung	Fremder positive Erfahrung	Freund positive Gerüchte	Freund negative Gerüchte	Fremder negative Erfahrung	Isoliertes Spiel	Freund positive Erfahrung	Fremder negative Gerüchte	4	8	3	2	7	6	9	1	5	483276915	0.316667
77	1	1	0	0	0	0	0	0	0	0	0	0	0	1	0	0	0	0	1	1	1.33333	7	3.66667	4	3	20	1	Freund positive Erfahrung	Fremder negative Gerüchte	Freund negative Erfahrung	Fremder positive Gerüchte	Isoliertes Spiel	Fremder positive Erfahrung	Freund negative Gerüchte	Fremder negative Erfahrung	Freund positive Gerüchte	1	5	8	4	9	3	7	6	2	158493762	0.266667
77	1	0	1	0	0	0	0	0	0	0	0	0	0	1	0	0	0	0	1	1	1.33333	7	3.66667	4	3	20	1	Freund positive Erfahrung	Fremder negative Gerüchte	Freund negative Erfahrung	Fremder positive Gerüchte	Isoliertes Spiel	Fremder positive Erfahrung	Freund negative Gerüchte	Fremder negative Erfahrung	Freund positive Gerüchte	1	5	8	4	9	3	7	6	2	158493762	0.266667
77	0	0	0	1	0	0	0	0	0	0	0	0	0	1	0	0	0	0	1	1	1.33333	7	3.66667	4	3	20	1	Freund positive Erfahrung	Fremder negative Gerüchte	Freund negative Erfahrung	Fremder positive Gerüchte	Isoliertes Spiel	Fremder positive Erfahrung	Freund negative Gerüchte	Fremder negative Erfahrung	Freund positive Gerüchte	1	5	8	4	9	3	7	6	2	158493762	0.266667
77	0	0	0	0	1	0	0	0	0	0	0	0	0	1	0	0	0	0	1	1	1.33333	7	3.66667	4	3	20	1	Freund positive Erfahrung	Fremder negative Gerüchte	Freund negative Erfahrung	Fremder positive Gerüchte	Isoliertes Spiel	Fremder positive Erfahrung	Freund negative Gerüchte	Fremder negative Erfahrung	Freund positive Gerüchte	1	5	8	4	9	3	7	6	2	158493762	0.266667
77	0	0	0	0	0	1	0	0	0	0	0	0	0	1	0	0	0	0	1	1	1.33333	7	3.66667	4	3	20	1	Freund positive Erfahrung	Fremder negative Gerüchte	Freund negative Erfahrung	Fremder positive Gerüchte	Isoliertes Spiel	Fremder positive Erfahrung	Freund negative Gerüchte	Fremder negative Erfahrung	Freund positive Gerüchte	1	5	8	4	9	3	7	6	2	158493762	0.266667
77	0	0	0	0	0	0	1	0	0	0	0	0	0	1	0	0	0	0	1	1	1.33333	7	3.66667	4	3	20	1	Freund positive Erfahrung	Fremder negative Gerüchte	Freund negative Erfahrung	Fremder positive Gerüchte	Isoliertes Spiel	Fremder positive Erfahrung	Freund negative Gerüchte	Fremder negative Erfahrung	Freund positive Gerüchte	1	5	8	4	9	3	7	6	2	158493762	0.266667
77	0	0	0	0	0	0	0	1	0	0	0	0	0	1	0	0	0	0	1	1	1.33333	7	3.66667	4	3	20	1	Freund positive Erfahrung	Fremder negative Gerüchte	Freund negative Erfahrung	Fremder positive Gerüchte	Isoliertes Spiel	Fremder positive Erfahrung	Freund negative Gerüchte	Fremder negative Erfahrung	Freund positive Gerüchte	1	5	8	4	9	3	7	6	2	158493762	0.266667
77	0	0	0	0	0	0	0	0	1	0	0	0	0	1	0	0	0	0	1	1	1.33333	7	3.66667	4	3	20	1	Freund positive Erfahrung	Fremder negative Gerüchte	Freund negative Erfahrung	Fremder positive Gerüchte	Isoliertes Spiel	Fremder positive Erfahrung	Freund negative Gerüchte	Fremder negative Erfahrung	Freund positive Gerüchte	1	5	8	4	9	3	7	6	2	158493762	0.266667
77	1	0	0	0	0	0	0	0	0	1	0	0	0	1	0	0	0	0	1	1	1.33333	7	3.66667	4	3	20	1	Freund positive Erfahrung	Fremder negative Gerüchte	Freund negative Erfahrung	Fremder positive Gerüchte	Isoliertes Spiel	Fremder positive Erfahrung	Freund negative Gerüchte	Fremder negative Erfahrung	Freund positive Gerüchte	1	5	8	4	9	3	7	6	2	158493762	0.266667
78	1	1	0	0	0	0	0	0	0	0	0	1	0	0	0	1	0	0	2	1	2	9	2	4	3.25	26	1	Freund negative Gerüchte	Fremder negative Gerüchte	Fremder positive Erfahrung	Freund positive Erfahrung	Fremder positive Gerüchte	Freund negative Erfahrung	Isoliertes Spiel	Freund positive Gerüchte	Fremder negative Erfahrung	7	5	3	1	4	8	9	2	6	753148926	0.566667
78	0	0	1	0	0	0	0	0	0	0	0	1	0	0	0	1	0	0	2	1	2	9	2	4	3.25	26	1	Freund negative Gerüchte	Fremder negative Gerüchte	Fremder positive Erfahrung	Freund positive Erfahrung	Fremder positive Gerüchte	Freund negative Erfahrung	Isoliertes Spiel	Freund positive Gerüchte	Fremder negative Erfahrung	7	5	3	1	4	8	9	2	6	753148926	0.566667
78	0	0	0	1	0	0	0	0	0	0	0	1	0	0	0	1	0	0	2	1	2	9	2	4	3.25	26	1	Freund negative Gerüchte	Fremder negative Gerüchte	Fremder positive Erfahrung	Freund positive Erfahrung	Fremder positive Gerüchte	Freund negative Erfahrung	Isoliertes Spiel	Freund positive Gerüchte	Fremder negative Erfahrung	7	5	3	1	4	8	9	2	6	753148926	0.566667
78	0	0	0	0	1	0	0	0	0	0	0	1	0	0	0	1	0	0	2	1	2	9	2	4	3.25	26	1	Freund negative Gerüchte	Fremder negative Gerüchte	Fremder positive Erfahrung	Freund positive Erfahrung	Fremder positive Gerüchte	Freund negative Erfahrung	Isoliertes Spiel	Freund positive Gerüchte	Fremder negative Erfahrung	7	5	3	1	4	8	9	2	6	753148926	0.566667
78	0	0	0	0	0	1	0	0	0	0	0	1	0	0	0	1	0	0	2	1	2	9	2	4	3.25	26	1	Freund negative Gerüchte	Fremder negative Gerüchte	Fremder positive Erfahrung	Freund positive Erfahrung	Fremder positive Gerüchte	Freund negative Erfahrung	Isoliertes Spiel	Freund positive Gerüchte	Fremder negative Erfahrung	7	5	3	1	4	8	9	2	6	753148926	0.566667
78	0	0	0	0	0	0	1	0	0	0	0	1	0	0	0	1	0	0	2	1	2	9	2	4	3.25	26	1	Freund negative Gerüchte	Fremder negative Gerüchte	Fremder positive Erfahrung	Freund positive Erfahrung	Fremder positive Gerüchte	Freund negative Erfahrung	Isoliertes Spiel	Freund positive Gerüchte	Fremder negative Erfahrung	7	5	3	1	4	8	9	2	6	753148926	0.566667
78	0	0	0	0	0	0	0	1	0	0	0	1	0	0	0	1	0	0	2	1	2	9	2	4	3.25	26	1	Freund negative Gerüchte	Fremder negative Gerüchte	Fremder positive Erfahrung	Freund positive Erfahrung	Fremder positive Gerüchte	Freund negative Erfahrung	Isoliertes Spiel	Freund positive Gerüchte	Fremder negative Erfahrung	7	5	3	1	4	8	9	2	6	753148926	0.566667
78	0	0	0	0	0	0	0	0	1	0	0	1	0	0	0	1	0	0	2	1	2	9	2	4	3.25	26	1	Freund negative Gerüchte	Fremder negative Gerüchte	Fremder positive Erfahrung	Freund positive Erfahrung	Fremder positive Gerüchte	Freund negative Erfahrung	Isoliertes Spiel	Freund positive Gerüchte	Fremder negative Erfahrung	7	5	3	1	4	8	9	2	6	753148926	0.566667
78	0	0	0	0	0	0	0	0	0	1	0	1	0	0	0	1	0	0	2	1	2	9	2	4	3.25	26	1	Freund negative Gerüchte	Fremder negative Gerüchte	Fremder positive Erfahrung	Freund positive Erfahrung	Fremder positive Gerüchte	Freund negative Erfahrung	Isoliertes Spiel	Freund positive Gerüchte	Fremder negative Erfahrung	7	5	3	1	4	8	9	2	6	753148926	0.566667
79	1	1	0	0	0	0	0	0	0	0	1	0	0	0	1	0	0	0	3	1	2.33333	6	3.33333	11.3333	3	21	0	Freund positive Erfahrung	Freund negative Erfahrung	Fremder negative Erfahrung	Fremder negative Gerüchte	Freund negative Gerüchte	Fremder positive Erfahrung	Isoliertes Spiel	Fremder positive Gerüchte	Freund positive Gerüchte	1	8	6	5	7	3	9	4	2	186573942	0.233333
79	1	0	1	0	0	0	0	0	0	0	1	0	0	0	1	0	0	0	3	1	2.33333	6	3.33333	11.3333	3	21	0	Freund positive Erfahrung	Freund negative Erfahrung	Fremder negative Erfahrung	Fremder negative Gerüchte	Freund negative Gerüchte	Fremder positive Erfahrung	Isoliertes Spiel	Fremder positive Gerüchte	Freund positive Gerüchte	1	8	6	5	7	3	9	4	2	186573942	0.233333
79	1	0	0	1	0	0	0	0	0	0	1	0	0	0	1	0	0	0	3	1	2.33333	6	3.33333	11.3333	3	21	0	Freund positive Erfahrung	Freund negative Erfahrung	Fremder negative Erfahrung	Fremder negative Gerüchte	Freund negative Gerüchte	Fremder positive Erfahrung	Isoliertes Spiel	Fremder positive Gerüchte	Freund positive Gerüchte	1	8	6	5	7	3	9	4	2	186573942	0.233333
79	1	0	0	0	1	0	0	0	0	0	1	0	0	0	1	0	0	0	3	1	2.33333	6	3.33333	11.3333	3	21	0	Freund positive Erfahrung	Freund negative Erfahrung	Fremder negative Erfahrung	Fremder negative Gerüchte	Freund negative Gerüchte	Fremder positive Erfahrung	Isoliertes Spiel	Fremder positive Gerüchte	Freund positive Gerüchte	1	8	6	5	7	3	9	4	2	186573942	0.233333
79	1	0	0	0	0	1	0	0	0	0	1	0	0	0	1	0	0	0	3	1	2.33333	6	3.33333	11.3333	3	21	0	Freund positive Erfahrung	Freund negative Erfahrung	Fremder negative Erfahrung	Fremder negative Gerüchte	Freund negative Gerüchte	Fremder positive Erfahrung	Isoliertes Spiel	Fremder positive Gerüchte	Freund positive Gerüchte	1	8	6	5	7	3	9	4	2	186573942	0.233333
79	0	0	0	0	0	0	1	0	0	0	1	0	0	0	1	0	0	0	3	1	2.33333	6	3.33333	11.3333	3	21	0	Freund positive Erfahrung	Freund negative Erfahrung	Fremder negative Erfahrung	Fremder negative Gerüchte	Freund negative Gerüchte	Fremder positive Erfahrung	Isoliertes Spiel	Fremder positive Gerüchte	Freund positive Gerüchte	1	8	6	5	7	3	9	4	2	186573942	0.233333
79	0	0	0	0	0	0	0	1	0	0	1	0	0	0	1	0	0	0	3	1	2.33333	6	3.33333	11.3333	3	21	0	Freund positive Erfahrung	Freund negative Erfahrung	Fremder negative Erfahrung	Fremder negative Gerüchte	Freund negative Gerüchte	Fremder positive Erfahrung	Isoliertes Spiel	Fremder positive Gerüchte	Freund positive Gerüchte	1	8	6	5	7	3	9	4	2	186573942	0.233333
79	0	0	0	0	0	0	0	0	1	0	1	0	0	0	1	0	0	0	3	1	2.33333	6	3.33333	11.3333	3	21	0	Freund positive Erfahrung	Freund negative Erfahrung	Fremder negative Erfahrung	Fremder negative Gerüchte	Freund negative Gerüchte	Fremder positive Erfahrung	Isoliertes Spiel	Fremder positive Gerüchte	Freund positive Gerüchte	1	8	6	5	7	3	9	4	2	186573942	0.233333
79	1	0	0	0	0	0	0	0	0	1	1	0	0	0	1	0	0	0	3	1	2.33333	6	3.33333	11.3333	3	21	0	Freund positive Erfahrung	Freund negative Erfahrung	Fremder negative Erfahrung	Fremder negative Gerüchte	Freund negative Gerüchte	Fremder positive Erfahrung	Isoliertes Spiel	Fremder positive Gerüchte	Freund positive Gerüchte	1	8	6	5	7	3	9	4	2	186573942	0.233333
80	1	1	0	0	0	0	0	0	0	0	0	1	0	0	0	1	0	0	3	0	2	2	2.66667	11	3	25	2	Freund negative Erfahrung	Fremder positive Erfahrung	Fremder positive Gerüchte	Isoliertes Spiel	Fremder negative Gerüchte	Fremder negative Erfahrung	Freund positive Erfahrung	Freund negative Gerüchte	Freund positive Gerüchte	8	3	4	9	5	6	1	7	2	834956172	0.416667
80	0	0	1	0	0	0	0	0	0	0	0	1	0	0	0	1	0	0	3	0	2	2	2.66667	11	3	25	2	Freund negative Erfahrung	Fremder positive Erfahrung	Fremder positive Gerüchte	Isoliertes Spiel	Fremder negative Gerüchte	Fremder negative Erfahrung	Freund positive Erfahrung	Freund negative Gerüchte	Freund positive Gerüchte	8	3	4	9	5	6	1	7	2	834956172	0.416667
80	0	0	0	1	0	0	0	0	0	0	0	1	0	0	0	1	0	0	3	0	2	2	2.66667	11	3	25	2	Freund negative Erfahrung	Fremder positive Erfahrung	Fremder positive Gerüchte	Isoliertes Spiel	Fremder negative Gerüchte	Fremder negative Erfahrung	Freund positive Erfahrung	Freund negative Gerüchte	Freund positive Gerüchte	8	3	4	9	5	6	1	7	2	834956172	0.416667
80	0	0	0	0	1	0	0	0	0	0	0	1	0	0	0	1	0	0	3	0	2	2	2.66667	11	3	25	2	Freund negative Erfahrung	Fremder positive Erfahrung	Fremder positive Gerüchte	Isoliertes Spiel	Fremder negative Gerüchte	Fremder negative Erfahrung	Freund positive Erfahrung	Freund negative Gerüchte	Freund positive Gerüchte	8	3	4	9	5	6	1	7	2	834956172	0.416667
80	0	0	0	0	0	1	0	0	0	0	0	1	0	0	0	1	0	0	3	0	2	2	2.66667	11	3	25	2	Freund negative Erfahrung	Fremder positive Erfahrung	Fremder positive Gerüchte	Isoliertes Spiel	Fremder negative Gerüchte	Fremder negative Erfahrung	Freund positive Erfahrung	Freund negative Gerüchte	Freund positive Gerüchte	8	3	4	9	5	6	1	7	2	834956172	0.416667
80	0	0	0	0	0	0	1	0	0	0	0	1	0	0	0	1	0	0	3	0	2	2	2.66667	11	3	25	2	Freund negative Erfahrung	Fremder positive Erfahrung	Fremder positive Gerüchte	Isoliertes Spiel	Fremder negative Gerüchte	Fremder negative Erfahrung	Freund positive Erfahrung	Freund negative Gerüchte	Freund positive Gerüchte	8	3	4	9	5	6	1	7	2	834956172	0.416667
80	0	0	0	0	0	0	0	1	0	0	0	1	0	0	0	1	0	0	3	0	2	2	2.66667	11	3	25	2	Freund negative Erfahrung	Fremder positive Erfahrung	Fremder positive Gerüchte	Isoliertes Spiel	Fremder negative Gerüchte	Fremder negative Erfahrung	Freund positive Erfahrung	Freund negative Gerüchte	Freund positive Gerüchte	8	3	4	9	5	6	1	7	2	834956172	0.416667
80	0	0	0	0	0	0	0	0	1	0	0	1	0	0	0	1	0	0	3	0	2	2	2.66667	11	3	25	2	Freund negative Erfahrung	Fremder positive Erfahrung	Fremder positive Gerüchte	Isoliertes Spiel	Fremder negative Gerüchte	Fremder negative Erfahrung	Freund positive Erfahrung	Freund negative Gerüchte	Freund positive Gerüchte	8	3	4	9	5	6	1	7	2	834956172	0.416667
80	0	0	0	0	0	0	0	0	0	1	0	1	0	0	0	1	0	0	3	0	2	2	2.66667	11	3	25	2	Freund negative Erfahrung	Fremder positive Erfahrung	Fremder positive Gerüchte	Isoliertes Spiel	Fremder negative Gerüchte	Fremder negative Erfahrung	Freund positive Erfahrung	Freund negative Gerüchte	Freund positive Gerüchte	8	3	4	9	5	6	1	7	2	834956172	0.416667
81	1	1	0	0	0	0	0	0	0	0	0	0	0	1	0	0	0	1	6	1	2.33333	7	3	6.66667	3.125	22	2	Fremder positive Erfahrung	Freund positive Gerüchte	Fremder positive Gerüchte	Isoliertes Spiel	Freund negative Gerüchte	Fremder negative Gerüchte	Freund negative Erfahrung	Fremder negative Erfahrung	Freund positive Erfahrung	3	2	4	9	7	5	8	6	1	324975861	0.216667
81	0	0	1	0	0	0	0	0	0	0	0	0	0	1	0	0	0	1	6	1	2.33333	7	3	6.66667	3.125	22	2	Fremder positive Erfahrung	Freund positive Gerüchte	Fremder positive Gerüchte	Isoliertes Spiel	Freund negative Gerüchte	Fremder negative Gerüchte	Freund negative Erfahrung	Fremder negative Erfahrung	Freund positive Erfahrung	3	2	4	9	7	5	8	6	1	324975861	0.216667
81	0	0	0	1	0	0	0	0	0	0	0	0	0	1	0	0	0	1	6	1	2.33333	7	3	6.66667	3.125	22	2	Fremder positive Erfahrung	Freund positive Gerüchte	Fremder positive Gerüchte	Isoliertes Spiel	Freund negative Gerüchte	Fremder negative Gerüchte	Freund negative Erfahrung	Fremder negative Erfahrung	Freund positive Erfahrung	3	2	4	9	7	5	8	6	1	324975861	0.216667
81	0	0	0	0	1	0	0	0	0	0	0	0	0	1	0	0	0	1	6	1	2.33333	7	3	6.66667	3.125	22	2	Fremder positive Erfahrung	Freund positive Gerüchte	Fremder positive Gerüchte	Isoliertes Spiel	Freund negative Gerüchte	Fremder negative Gerüchte	Freund negative Erfahrung	Fremder negative Erfahrung	Freund positive Erfahrung	3	2	4	9	7	5	8	6	1	324975861	0.216667
81	0	0	0	0	0	1	0	0	0	0	0	0	0	1	0	0	0	1	6	1	2.33333	7	3	6.66667	3.125	22	2	Fremder positive Erfahrung	Freund positive Gerüchte	Fremder positive Gerüchte	Isoliertes Spiel	Freund negative Gerüchte	Fremder negative Gerüchte	Freund negative Erfahrung	Fremder negative Erfahrung	Freund positive Erfahrung	3	2	4	9	7	5	8	6	1	324975861	0.216667
81	0	0	0	0	0	0	1	0	0	0	0	0	0	1	0	0	0	1	6	1	2.33333	7	3	6.66667	3.125	22	2	Fremder positive Erfahrung	Freund positive Gerüchte	Fremder positive Gerüchte	Isoliertes Spiel	Freund negative Gerüchte	Fremder negative Gerüchte	Freund negative Erfahrung	Fremder negative Erfahrung	Freund positive Erfahrung	3	2	4	9	7	5	8	6	1	324975861	0.216667
81	0	0	0	0	0	0	0	1	0	0	0	0	0	1	0	0	0	1	6	1	2.33333	7	3	6.66667	3.125	22	2	Fremder positive Erfahrung	Freund positive Gerüchte	Fremder positive Gerüchte	Isoliertes Spiel	Freund negative Gerüchte	Fremder negative Gerüchte	Freund negative Erfahrung	Fremder negative Erfahrung	Freund positive Erfahrung	3	2	4	9	7	5	8	6	1	324975861	0.216667
81	0	0	0	0	0	0	0	0	1	0	0	0	0	1	0	0	0	1	6	1	2.33333	7	3	6.66667	3.125	22	2	Fremder positive Erfahrung	Freund positive Gerüchte	Fremder positive Gerüchte	Isoliertes Spiel	Freund negative Gerüchte	Fremder negative Gerüchte	Freund negative Erfahrung	Fremder negative Erfahrung	Freund positive Erfahrung	3	2	4	9	7	5	8	6	1	324975861	0.216667
81	0	0	0	0	0	0	0	0	0	1	0	0	0	1	0	0	0	1	6	1	2.33333	7	3	6.66667	3.125	22	2	Fremder positive Erfahrung	Freund positive Gerüchte	Fremder positive Gerüchte	Isoliertes Spiel	Freund negative Gerüchte	Fremder negative Gerüchte	Freund negative Erfahrung	Fremder negative Erfahrung	Freund positive Erfahrung	3	2	4	9	7	5	8	6	1	324975861	0.216667
82	1	1	0	0	0	0	0	0	0	0	0	0	0	1	0	1	0	1	15	0	1.66667	4	3.66667	4.33333	3.125	27	1	Fremder negative Erfahrung	Freund positive Erfahrung	Fremder positive Gerüchte	Isoliertes Spiel	Freund negative Gerüchte	Fremder positive Erfahrung	Freund negative Erfahrung	Freund positive Gerüchte	Fremder negative Gerüchte	6	1	4	9	7	3	8	2	5	614973825	0.233333
82	1	0	1	0	0	0	0	0	0	0	0	0	0	1	0	1	0	1	15	0	1.66667	4	3.66667	4.33333	3.125	27	1	Fremder negative Erfahrung	Freund positive Erfahrung	Fremder positive Gerüchte	Isoliertes Spiel	Freund negative Gerüchte	Fremder positive Erfahrung	Freund negative Erfahrung	Freund positive Gerüchte	Fremder negative Gerüchte	6	1	4	9	7	3	8	2	5	614973825	0.233333
82	1	0	0	1	0	0	0	0	0	0	0	0	0	1	0	1	0	1	15	0	1.66667	4	3.66667	4.33333	3.125	27	1	Fremder negative Erfahrung	Freund positive Erfahrung	Fremder positive Gerüchte	Isoliertes Spiel	Freund negative Gerüchte	Fremder positive Erfahrung	Freund negative Erfahrung	Freund positive Gerüchte	Fremder negative Gerüchte	6	1	4	9	7	3	8	2	5	614973825	0.233333
82	0	0	0	0	1	0	0	0	0	0	0	0	0	1	0	1	0	1	15	0	1.66667	4	3.66667	4.33333	3.125	27	1	Fremder negative Erfahrung	Freund positive Erfahrung	Fremder positive Gerüchte	Isoliertes Spiel	Freund negative Gerüchte	Fremder positive Erfahrung	Freund negative Erfahrung	Freund positive Gerüchte	Fremder negative Gerüchte	6	1	4	9	7	3	8	2	5	614973825	0.233333
82	0	0	0	0	0	1	0	0	0	0	0	0	0	1	0	1	0	1	15	0	1.66667	4	3.66667	4.33333	3.125	27	1	Fremder negative Erfahrung	Freund positive Erfahrung	Fremder positive Gerüchte	Isoliertes Spiel	Freund negative Gerüchte	Fremder positive Erfahrung	Freund negative Erfahrung	Freund positive Gerüchte	Fremder negative Gerüchte	6	1	4	9	7	3	8	2	5	614973825	0.233333
82	0	0	0	0	0	0	1	0	0	0	0	0	0	1	0	1	0	1	15	0	1.66667	4	3.66667	4.33333	3.125	27	1	Fremder negative Erfahrung	Freund positive Erfahrung	Fremder positive Gerüchte	Isoliertes Spiel	Freund negative Gerüchte	Fremder positive Erfahrung	Freund negative Erfahrung	Freund positive Gerüchte	Fremder negative Gerüchte	6	1	4	9	7	3	8	2	5	614973825	0.233333
82	0	0	0	0	0	0	0	1	0	0	0	0	0	1	0	1	0	1	15	0	1.66667	4	3.66667	4.33333	3.125	27	1	Fremder negative Erfahrung	Freund positive Erfahrung	Fremder positive Gerüchte	Isoliertes Spiel	Freund negative Gerüchte	Fremder positive Erfahrung	Freund negative Erfahrung	Freund positive Gerüchte	Fremder negative Gerüchte	6	1	4	9	7	3	8	2	5	614973825	0.233333
82	0	0	0	0	0	0	0	0	1	0	0	0	0	1	0	1	0	1	15	0	1.66667	4	3.66667	4.33333	3.125	27	1	Fremder negative Erfahrung	Freund positive Erfahrung	Fremder positive Gerüchte	Isoliertes Spiel	Freund negative Gerüchte	Fremder positive Erfahrung	Freund negative Erfahrung	Freund positive Gerüchte	Fremder negative Gerüchte	6	1	4	9	7	3	8	2	5	614973825	0.233333
82	0	0	0	0	0	0	0	0	0	1	0	0	0	1	0	1	0	1	15	0	1.66667	4	3.66667	4.33333	3.125	27	1	Fremder negative Erfahrung	Freund positive Erfahrung	Fremder positive Gerüchte	Isoliertes Spiel	Freund negative Gerüchte	Fremder positive Erfahrung	Freund negative Erfahrung	Freund positive Gerüchte	Fremder negative Gerüchte	6	1	4	9	7	3	8	2	5	614973825	0.233333
83	1	1	0	0	0	0	0	0	0	0	0	0	1	0	0	1	0	0	20	1	1.66667	3	2.33333	6	2.375	21	1	Freund negative Erfahrung	Fremder negative Erfahrung	Fremder negative Gerüchte	Freund positive Gerüchte	Isoliertes Spiel	Fremder positive Erfahrung	Freund positive Erfahrung	Freund negative Gerüchte	Fremder positive Gerüchte	8	6	5	2	9	3	1	7	4	865293174	0.183333
83	0	0	1	0	0	0	0	0	0	0	0	0	1	0	0	1	0	0	20	1	1.66667	3	2.33333	6	2.375	21	1	Freund negative Erfahrung	Fremder negative Erfahrung	Fremder negative Gerüchte	Freund positive Gerüchte	Isoliertes Spiel	Fremder positive Erfahrung	Freund positive Erfahrung	Freund negative Gerüchte	Fremder positive Gerüchte	8	6	5	2	9	3	1	7	4	865293174	0.183333
83	0	0	0	1	0	0	0	0	0	0	0	0	1	0	0	1	0	0	20	1	1.66667	3	2.33333	6	2.375	21	1	Freund negative Erfahrung	Fremder negative Erfahrung	Fremder negative Gerüchte	Freund positive Gerüchte	Isoliertes Spiel	Fremder positive Erfahrung	Freund positive Erfahrung	Freund negative Gerüchte	Fremder positive Gerüchte	8	6	5	2	9	3	1	7	4	865293174	0.183333
83	0	0	0	0	1	0	0	0	0	0	0	0	1	0	0	1	0	0	20	1	1.66667	3	2.33333	6	2.375	21	1	Freund negative Erfahrung	Fremder negative Erfahrung	Fremder negative Gerüchte	Freund positive Gerüchte	Isoliertes Spiel	Fremder positive Erfahrung	Freund positive Erfahrung	Freund negative Gerüchte	Fremder positive Gerüchte	8	6	5	2	9	3	1	7	4	865293174	0.183333
83	0	0	0	0	0	1	0	0	0	0	0	0	1	0	0	1	0	0	20	1	1.66667	3	2.33333	6	2.375	21	1	Freund negative Erfahrung	Fremder negative Erfahrung	Fremder negative Gerüchte	Freund positive Gerüchte	Isoliertes Spiel	Fremder positive Erfahrung	Freund positive Erfahrung	Freund negative Gerüchte	Fremder positive Gerüchte	8	6	5	2	9	3	1	7	4	865293174	0.183333
83	0	0	0	0	0	0	1	0	0	0	0	0	1	0	0	1	0	0	20	1	1.66667	3	2.33333	6	2.375	21	1	Freund negative Erfahrung	Fremder negative Erfahrung	Fremder negative Gerüchte	Freund positive Gerüchte	Isoliertes Spiel	Fremder positive Erfahrung	Freund positive Erfahrung	Freund negative Gerüchte	Fremder positive Gerüchte	8	6	5	2	9	3	1	7	4	865293174	0.183333
83	0	0	0	0	0	0	0	1	0	0	0	0	1	0	0	1	0	0	20	1	1.66667	3	2.33333	6	2.375	21	1	Freund negative Erfahrung	Fremder negative Erfahrung	Fremder negative Gerüchte	Freund positive Gerüchte	Isoliertes Spiel	Fremder positive Erfahrung	Freund positive Erfahrung	Freund negative Gerüchte	Fremder positive Gerüchte	8	6	5	2	9	3	1	7	4	865293174	0.183333
83	0	0	0	0	0	0	0	0	1	0	0	0	1	0	0	1	0	0	20	1	1.66667	3	2.33333	6	2.375	21	1	Freund negative Erfahrung	Fremder negative Erfahrung	Fremder negative Gerüchte	Freund positive Gerüchte	Isoliertes Spiel	Fremder positive Erfahrung	Freund positive Erfahrung	Freund negative Gerüchte	Fremder positive Gerüchte	8	6	5	2	9	3	1	7	4	865293174	0.183333
83	0	0	0	0	0	0	0	0	0	1	0	0	1	0	0	1	0	0	20	1	1.66667	3	2.33333	6	2.375	21	1	Freund negative Erfahrung	Fremder negative Erfahrung	Fremder negative Gerüchte	Freund positive Gerüchte	Isoliertes Spiel	Fremder positive Erfahrung	Freund positive Erfahrung	Freund negative Gerüchte	Fremder positive Gerüchte	8	6	5	2	9	3	1	7	4	865293174	0.183333
84	1	1	0	0	0	0	0	0	0	0	0	1	0	0	0	0	0	0	11	1	2.33333	5	4	5	3.375	25	0	Fremder negative Gerüchte	Fremder positive Erfahrung	Isoliertes Spiel	Freund negative Erfahrung	Fremder positive Gerüchte	Freund positive Erfahrung	Fremder negative Erfahrung	Freund negative Gerüchte	Freund positive Gerüchte	5	3	9	8	4	1	6	7	2	539841672	0.266667
84	0	0	1	0	0	0	0	0	0	0	0	1	0	0	0	0	0	0	11	1	2.33333	5	4	5	3.375	25	0	Fremder negative Gerüchte	Fremder positive Erfahrung	Isoliertes Spiel	Freund negative Erfahrung	Fremder positive Gerüchte	Freund positive Erfahrung	Fremder negative Erfahrung	Freund negative Gerüchte	Freund positive Gerüchte	5	3	9	8	4	1	6	7	2	539841672	0.266667
84	1	0	0	1	0	0	0	0	0	0	0	1	0	0	0	0	0	0	11	1	2.33333	5	4	5	3.375	25	0	Fremder negative Gerüchte	Fremder positive Erfahrung	Isoliertes Spiel	Freund negative Erfahrung	Fremder positive Gerüchte	Freund positive Erfahrung	Fremder negative Erfahrung	Freund negative Gerüchte	Freund positive Gerüchte	5	3	9	8	4	1	6	7	2	539841672	0.266667
84	0	0	0	0	1	0	0	0	0	0	0	1	0	0	0	0	0	0	11	1	2.33333	5	4	5	3.375	25	0	Fremder negative Gerüchte	Fremder positive Erfahrung	Isoliertes Spiel	Freund negative Erfahrung	Fremder positive Gerüchte	Freund positive Erfahrung	Fremder negative Erfahrung	Freund negative Gerüchte	Freund positive Gerüchte	5	3	9	8	4	1	6	7	2	539841672	0.266667
84	0	0	0	0	0	1	0	0	0	0	0	1	0	0	0	0	0	0	11	1	2.33333	5	4	5	3.375	25	0	Fremder negative Gerüchte	Fremder positive Erfahrung	Isoliertes Spiel	Freund negative Erfahrung	Fremder positive Gerüchte	Freund positive Erfahrung	Fremder negative Erfahrung	Freund negative Gerüchte	Freund positive Gerüchte	5	3	9	8	4	1	6	7	2	539841672	0.266667
84	0	0	0	0	0	0	1	0	0	0	0	1	0	0	0	0	0	0	11	1	2.33333	5	4	5	3.375	25	0	Fremder negative Gerüchte	Fremder positive Erfahrung	Isoliertes Spiel	Freund negative Erfahrung	Fremder positive Gerüchte	Freund positive Erfahrung	Fremder negative Erfahrung	Freund negative Gerüchte	Freund positive Gerüchte	5	3	9	8	4	1	6	7	2	539841672	0.266667
84	0	0	0	0	0	0	0	1	0	0	0	1	0	0	0	0	0	0	11	1	2.33333	5	4	5	3.375	25	0	Fremder negative Gerüchte	Fremder positive Erfahrung	Isoliertes Spiel	Freund negative Erfahrung	Fremder positive Gerüchte	Freund positive Erfahrung	Fremder negative Erfahrung	Freund negative Gerüchte	Freund positive Gerüchte	5	3	9	8	4	1	6	7	2	539841672	0.266667
84	0	0	0	0	0	0	0	0	1	0	0	1	0	0	0	0	0	0	11	1	2.33333	5	4	5	3.375	25	0	Fremder negative Gerüchte	Fremder positive Erfahrung	Isoliertes Spiel	Freund negative Erfahrung	Fremder positive Gerüchte	Freund positive Erfahrung	Fremder negative Erfahrung	Freund negative Gerüchte	Freund positive Gerüchte	5	3	9	8	4	1	6	7	2	539841672	0.266667
84	0	0	0	0	0	0	0	0	0	1	0	1	0	0	0	0	0	0	11	1	2.33333	5	4	5	3.375	25	0	Fremder negative Gerüchte	Fremder positive Erfahrung	Isoliertes Spiel	Freund negative Erfahrung	Fremder positive Gerüchte	Freund positive Erfahrung	Fremder negative Erfahrung	Freund negative Gerüchte	Freund positive Gerüchte	5	3	9	8	4	1	6	7	2	539841672	0.266667
85	1	1	0	0	0	0	0	0	0	0	0	0	0	1	0	0	0	0	21	1	1.33333	9	3	6	2.5	22	0	Freund positive Erfahrung	Fremder negative Gerüchte	Isoliertes Spiel	Freund negative Gerüchte	Fremder positive Gerüchte	Fremder positive Erfahrung	Freund positive Gerüchte	Freund negative Erfahrung	Fremder negative Erfahrung	1	5	9	7	4	3	2	8	6	159743286	0.4
85	1	0	1	0	0	0	0	0	0	0	0	0	0	1	0	0	0	0	21	1	1.33333	9	3	6	2.5	22	0	Freund positive Erfahrung	Fremder negative Gerüchte	Isoliertes Spiel	Freund negative Gerüchte	Fremder positive Gerüchte	Fremder positive Erfahrung	Freund positive Gerüchte	Freund negative Erfahrung	Fremder negative Erfahrung	1	5	9	7	4	3	2	8	6	159743286	0.4
85	0	0	0	1	0	0	0	0	0	0	0	0	0	1	0	0	0	0	21	1	1.33333	9	3	6	2.5	22	0	Freund positive Erfahrung	Fremder negative Gerüchte	Isoliertes Spiel	Freund negative Gerüchte	Fremder positive Gerüchte	Fremder positive Erfahrung	Freund positive Gerüchte	Freund negative Erfahrung	Fremder negative Erfahrung	1	5	9	7	4	3	2	8	6	159743286	0.4
85	0	0	0	0	1	0	0	0	0	0	0	0	0	1	0	0	0	0	21	1	1.33333	9	3	6	2.5	22	0	Freund positive Erfahrung	Fremder negative Gerüchte	Isoliertes Spiel	Freund negative Gerüchte	Fremder positive Gerüchte	Fremder positive Erfahrung	Freund positive Gerüchte	Freund negative Erfahrung	Fremder negative Erfahrung	1	5	9	7	4	3	2	8	6	159743286	0.4
85	0	0	0	0	0	1	0	0	0	0	0	0	0	1	0	0	0	0	21	1	1.33333	9	3	6	2.5	22	0	Freund positive Erfahrung	Fremder negative Gerüchte	Isoliertes Spiel	Freund negative Gerüchte	Fremder positive Gerüchte	Fremder positive Erfahrung	Freund positive Gerüchte	Freund negative Erfahrung	Fremder negative Erfahrung	1	5	9	7	4	3	2	8	6	159743286	0.4
85	0	0	0	0	0	0	1	0	0	0	0	0	0	1	0	0	0	0	21	1	1.33333	9	3	6	2.5	22	0	Freund positive Erfahrung	Fremder negative Gerüchte	Isoliertes Spiel	Freund negative Gerüchte	Fremder positive Gerüchte	Fremder positive Erfahrung	Freund positive Gerüchte	Freund negative Erfahrung	Fremder negative Erfahrung	1	5	9	7	4	3	2	8	6	159743286	0.4
85	0	0	0	0	0	0	0	1	0	0	0	0	0	1	0	0	0	0	21	1	1.33333	9	3	6	2.5	22	0	Freund positive Erfahrung	Fremder negative Gerüchte	Isoliertes Spiel	Freund negative Gerüchte	Fremder positive Gerüchte	Fremder positive Erfahrung	Freund positive Gerüchte	Freund negative Erfahrung	Fremder negative Erfahrung	1	5	9	7	4	3	2	8	6	159743286	0.4
85	0	0	0	0	0	0	0	0	1	0	0	0	0	1	0	0	0	0	21	1	1.33333	9	3	6	2.5	22	0	Freund positive Erfahrung	Fremder negative Gerüchte	Isoliertes Spiel	Freund negative Gerüchte	Fremder positive Gerüchte	Fremder positive Erfahrung	Freund positive Gerüchte	Freund negative Erfahrung	Fremder negative Erfahrung	1	5	9	7	4	3	2	8	6	159743286	0.4
85	0	0	0	0	0	0	0	0	0	1	0	0	0	1	0	0	0	0	21	1	1.33333	9	3	6	2.5	22	0	Freund positive Erfahrung	Fremder negative Gerüchte	Isoliertes Spiel	Freund negative Gerüchte	Fremder positive Gerüchte	Fremder positive Erfahrung	Freund positive Gerüchte	Freund negative Erfahrung	Fremder negative Erfahrung	1	5	9	7	4	3	2	8	6	159743286	0.4
86	0	1	0	0	0	0	0	0	0	0	0	1	0	0	0	0	0	0	1	1	2.33333	7	3.33333	4.33333	2.25	20	3	Isoliertes Spiel	Fremder negative Erfahrung	Freund positive Erfahrung	Fremder positive Erfahrung	Fremder negative Gerüchte	Freund negative Erfahrung	Freund positive Gerüchte	Fremder positive Gerüchte	Freund negative Gerüchte	9	6	1	3	5	8	2	4	7	961358247	0.183333
86	0	0	1	0	0	0	0	0	0	0	0	1	0	0	0	0	0	0	1	1	2.33333	7	3.33333	4.33333	2.25	20	3	Isoliertes Spiel	Fremder negative Erfahrung	Freund positive Erfahrung	Fremder positive Erfahrung	Fremder negative Gerüchte	Freund negative Erfahrung	Freund positive Gerüchte	Fremder positive Gerüchte	Freund negative Gerüchte	9	6	1	3	5	8	2	4	7	961358247	0.183333
86	0	0	0	1	0	0	0	0	0	0	0	1	0	0	0	0	0	0	1	1	2.33333	7	3.33333	4.33333	2.25	20	3	Isoliertes Spiel	Fremder negative Erfahrung	Freund positive Erfahrung	Fremder positive Erfahrung	Fremder negative Gerüchte	Freund negative Erfahrung	Freund positive Gerüchte	Fremder positive Gerüchte	Freund negative Gerüchte	9	6	1	3	5	8	2	4	7	961358247	0.183333
86	0	0	0	0	1	0	0	0	0	0	0	1	0	0	0	0	0	0	1	1	2.33333	7	3.33333	4.33333	2.25	20	3	Isoliertes Spiel	Fremder negative Erfahrung	Freund positive Erfahrung	Fremder positive Erfahrung	Fremder negative Gerüchte	Freund negative Erfahrung	Freund positive Gerüchte	Fremder positive Gerüchte	Freund negative Gerüchte	9	6	1	3	5	8	2	4	7	961358247	0.183333
86	0	0	0	0	0	1	0	0	0	0	0	1	0	0	0	0	0	0	1	1	2.33333	7	3.33333	4.33333	2.25	20	3	Isoliertes Spiel	Fremder negative Erfahrung	Freund positive Erfahrung	Fremder positive Erfahrung	Fremder negative Gerüchte	Freund negative Erfahrung	Freund positive Gerüchte	Fremder positive Gerüchte	Freund negative Gerüchte	9	6	1	3	5	8	2	4	7	961358247	0.183333
86	0	0	0	0	0	0	1	0	0	0	0	1	0	0	0	0	0	0	1	1	2.33333	7	3.33333	4.33333	2.25	20	3	Isoliertes Spiel	Fremder negative Erfahrung	Freund positive Erfahrung	Fremder positive Erfahrung	Fremder negative Gerüchte	Freund negative Erfahrung	Freund positive Gerüchte	Fremder positive Gerüchte	Freund negative Gerüchte	9	6	1	3	5	8	2	4	7	961358247	0.183333
86	0	0	0	0	0	0	0	1	0	0	0	1	0	0	0	0	0	0	1	1	2.33333	7	3.33333	4.33333	2.25	20	3	Isoliertes Spiel	Fremder negative Erfahrung	Freund positive Erfahrung	Fremder positive Erfahrung	Fremder negative Gerüchte	Freund negative Erfahrung	Freund positive Gerüchte	Fremder positive Gerüchte	Freund negative Gerüchte	9	6	1	3	5	8	2	4	7	961358247	0.183333
86	0	0	0	0	0	0	0	0	1	0	0	1	0	0	0	0	0	0	1	1	2.33333	7	3.33333	4.33333	2.25	20	3	Isoliertes Spiel	Fremder negative Erfahrung	Freund positive Erfahrung	Fremder positive Erfahrung	Fremder negative Gerüchte	Freund negative Erfahrung	Freund positive Gerüchte	Fremder positive Gerüchte	Freund negative Gerüchte	9	6	1	3	5	8	2	4	7	961358247	0.183333
86	0	0	0	0	0	0	0	0	0	1	0	1	0	0	0	0	0	0	1	1	2.33333	7	3.33333	4.33333	2.25	20	3	Isoliertes Spiel	Fremder negative Erfahrung	Freund positive Erfahrung	Fremder positive Erfahrung	Fremder negative Gerüchte	Freund negative Erfahrung	Freund positive Gerüchte	Fremder positive Gerüchte	Freund negative Gerüchte	9	6	1	3	5	8	2	4	7	961358247	0.183333
87	1	1	0	0	0	0	0	0	0	0	0	0	0	1	0	1	0	0	10	0	2	10	3.33333	7.66667	3.875	19	1	Fremder positive Erfahrung	Fremder positive Gerüchte	Freund negative Erfahrung	Isoliertes Spiel	Freund negative Gerüchte	Freund positive Gerüchte	Freund positive Erfahrung	Fremder negative Erfahrung	Fremder negative Gerüchte	3	4	8	9	7	2	1	6	5	348972165	0.25
87	0	0	1	0	0	0	0	0	0	0	0	0	0	1	0	1	0	0	10	0	2	10	3.33333	7.66667	3.875	19	1	Fremder positive Erfahrung	Fremder positive Gerüchte	Freund negative Erfahrung	Isoliertes Spiel	Freund negative Gerüchte	Freund positive Gerüchte	Freund positive Erfahrung	Fremder negative Erfahrung	Fremder negative Gerüchte	3	4	8	9	7	2	1	6	5	348972165	0.25
87	0	0	0	1	0	0	0	0	0	0	0	0	0	1	0	1	0	0	10	0	2	10	3.33333	7.66667	3.875	19	1	Fremder positive Erfahrung	Fremder positive Gerüchte	Freund negative Erfahrung	Isoliertes Spiel	Freund negative Gerüchte	Freund positive Gerüchte	Freund positive Erfahrung	Fremder negative Erfahrung	Fremder negative Gerüchte	3	4	8	9	7	2	1	6	5	348972165	0.25
87	0	0	0	0	1	0	0	0	0	0	0	0	0	1	0	1	0	0	10	0	2	10	3.33333	7.66667	3.875	19	1	Fremder positive Erfahrung	Fremder positive Gerüchte	Freund negative Erfahrung	Isoliertes Spiel	Freund negative Gerüchte	Freund positive Gerüchte	Freund positive Erfahrung	Fremder negative Erfahrung	Fremder negative Gerüchte	3	4	8	9	7	2	1	6	5	348972165	0.25
87	0	0	0	0	0	1	0	0	0	0	0	0	0	1	0	1	0	0	10	0	2	10	3.33333	7.66667	3.875	19	1	Fremder positive Erfahrung	Fremder positive Gerüchte	Freund negative Erfahrung	Isoliertes Spiel	Freund negative Gerüchte	Freund positive Gerüchte	Freund positive Erfahrung	Fremder negative Erfahrung	Fremder negative Gerüchte	3	4	8	9	7	2	1	6	5	348972165	0.25
87	0	0	0	0	0	0	1	0	0	0	0	0	0	1	0	1	0	0	10	0	2	10	3.33333	7.66667	3.875	19	1	Fremder positive Erfahrung	Fremder positive Gerüchte	Freund negative Erfahrung	Isoliertes Spiel	Freund negative Gerüchte	Freund positive Gerüchte	Freund positive Erfahrung	Fremder negative Erfahrung	Fremder negative Gerüchte	3	4	8	9	7	2	1	6	5	348972165	0.25
87	0	0	0	0	0	0	0	1	0	0	0	0	0	1	0	1	0	0	10	0	2	10	3.33333	7.66667	3.875	19	1	Fremder positive Erfahrung	Fremder positive Gerüchte	Freund negative Erfahrung	Isoliertes Spiel	Freund negative Gerüchte	Freund positive Gerüchte	Freund positive Erfahrung	Fremder negative Erfahrung	Fremder negative Gerüchte	3	4	8	9	7	2	1	6	5	348972165	0.25
87	1	0	0	0	0	0	0	0	1	0	0	0	0	1	0	1	0	0	10	0	2	10	3.33333	7.66667	3.875	19	1	Fremder positive Erfahrung	Fremder positive Gerüchte	Freund negative Erfahrung	Isoliertes Spiel	Freund negative Gerüchte	Freund positive Gerüchte	Freund positive Erfahrung	Fremder negative Erfahrung	Fremder negative Gerüchte	3	4	8	9	7	2	1	6	5	348972165	0.25
87	0	0	0	0	0	0	0	0	0	1	0	0	0	1	0	1	0	0	10	0	2	10	3.33333	7.66667	3.875	19	1	Fremder positive Erfahrung	Fremder positive Gerüchte	Freund negative Erfahrung	Isoliertes Spiel	Freund negative Gerüchte	Freund positive Gerüchte	Freund positive Erfahrung	Fremder negative Erfahrung	Fremder negative Gerüchte	3	4	8	9	7	2	1	6	5	348972165	0.25
88	0	1	0	0	0	0	0	0	0	0	0	0	0	1	0	0	0	1	8	1	2	10	2.33333	6	2.875	21	0	Fremder positive Gerüchte	Freund negative Gerüchte	Freund positive Erfahrung	Isoliertes Spiel	Freund positive Gerüchte	Freund negative Erfahrung	Fremder negative Gerüchte	Fremder positive Erfahrung	Fremder negative Erfahrung	4	7	1	9	2	8	5	3	6	471928536	0.233333
88	0	0	1	0	0	0	0	0	0	0	0	0	0	1	0	0	0	1	8	1	2	10	2.33333	6	2.875	21	0	Fremder positive Gerüchte	Freund negative Gerüchte	Freund positive Erfahrung	Isoliertes Spiel	Freund positive Gerüchte	Freund negative Erfahrung	Fremder negative Gerüchte	Fremder positive Erfahrung	Fremder negative Erfahrung	4	7	1	9	2	8	5	3	6	471928536	0.233333
88	0	0	0	1	0	0	0	0	0	0	0	0	0	1	0	0	0	1	8	1	2	10	2.33333	6	2.875	21	0	Fremder positive Gerüchte	Freund negative Gerüchte	Freund positive Erfahrung	Isoliertes Spiel	Freund positive Gerüchte	Freund negative Erfahrung	Fremder negative Gerüchte	Fremder positive Erfahrung	Fremder negative Erfahrung	4	7	1	9	2	8	5	3	6	471928536	0.233333
88	0	0	0	0	1	0	0	0	0	0	0	0	0	1	0	0	0	1	8	1	2	10	2.33333	6	2.875	21	0	Fremder positive Gerüchte	Freund negative Gerüchte	Freund positive Erfahrung	Isoliertes Spiel	Freund positive Gerüchte	Freund negative Erfahrung	Fremder negative Gerüchte	Fremder positive Erfahrung	Fremder negative Erfahrung	4	7	1	9	2	8	5	3	6	471928536	0.233333
88	0	0	0	0	0	1	0	0	0	0	0	0	0	1	0	0	0	1	8	1	2	10	2.33333	6	2.875	21	0	Fremder positive Gerüchte	Freund negative Gerüchte	Freund positive Erfahrung	Isoliertes Spiel	Freund positive Gerüchte	Freund negative Erfahrung	Fremder negative Gerüchte	Fremder positive Erfahrung	Fremder negative Erfahrung	4	7	1	9	2	8	5	3	6	471928536	0.233333
88	0	0	0	0	0	0	1	0	0	0	0	0	0	1	0	0	0	1	8	1	2	10	2.33333	6	2.875	21	0	Fremder positive Gerüchte	Freund negative Gerüchte	Freund positive Erfahrung	Isoliertes Spiel	Freund positive Gerüchte	Freund negative Erfahrung	Fremder negative Gerüchte	Fremder positive Erfahrung	Fremder negative Erfahrung	4	7	1	9	2	8	5	3	6	471928536	0.233333
88	0	0	0	0	0	0	0	1	0	0	0	0	0	1	0	0	0	1	8	1	2	10	2.33333	6	2.875	21	0	Fremder positive Gerüchte	Freund negative Gerüchte	Freund positive Erfahrung	Isoliertes Spiel	Freund positive Gerüchte	Freund negative Erfahrung	Fremder negative Gerüchte	Fremder positive Erfahrung	Fremder negative Erfahrung	4	7	1	9	2	8	5	3	6	471928536	0.233333
88	0	0	0	0	0	0	0	0	1	0	0	0	0	1	0	0	0	1	8	1	2	10	2.33333	6	2.875	21	0	Fremder positive Gerüchte	Freund negative Gerüchte	Freund positive Erfahrung	Isoliertes Spiel	Freund positive Gerüchte	Freund negative Erfahrung	Fremder negative Gerüchte	Fremder positive Erfahrung	Fremder negative Erfahrung	4	7	1	9	2	8	5	3	6	471928536	0.233333
88	0	0	0	0	0	0	0	0	0	1	0	0	0	1	0	0	0	1	8	1	2	10	2.33333	6	2.875	21	0	Fremder positive Gerüchte	Freund negative Gerüchte	Freund positive Erfahrung	Isoliertes Spiel	Freund positive Gerüchte	Freund negative Erfahrung	Fremder negative Gerüchte	Fremder positive Erfahrung	Fremder negative Erfahrung	4	7	1	9	2	8	5	3	6	471928536	0.233333
89	1	1	0	0	0	0	0	0	0	0	0	0	0	0	1	0	0	1	10	1	2.33333	10	3.66667	5	2.75	20	0	Fremder negative Gerüchte	Fremder negative Erfahrung	Freund negative Gerüchte	Freund negative Erfahrung	Isoliertes Spiel	Freund positive Gerüchte	Fremder positive Erfahrung	Fremder positive Gerüchte	Freund positive Erfahrung	5	6	7	8	9	2	3	4	1	567892341	0.483333
89	1	0	1	0	0	0	0	0	0	0	0	0	0	0	1	0	0	1	10	1	2.33333	10	3.66667	5	2.75	20	0	Fremder negative Gerüchte	Fremder negative Erfahrung	Freund negative Gerüchte	Freund negative Erfahrung	Isoliertes Spiel	Freund positive Gerüchte	Fremder positive Erfahrung	Fremder positive Gerüchte	Freund positive Erfahrung	5	6	7	8	9	2	3	4	1	567892341	0.483333
89	0	0	0	1	0	0	0	0	0	0	0	0	0	0	1	0	0	1	10	1	2.33333	10	3.66667	5	2.75	20	0	Fremder negative Gerüchte	Fremder negative Erfahrung	Freund negative Gerüchte	Freund negative Erfahrung	Isoliertes Spiel	Freund positive Gerüchte	Fremder positive Erfahrung	Fremder positive Gerüchte	Freund positive Erfahrung	5	6	7	8	9	2	3	4	1	567892341	0.483333
89	0	0	0	0	1	0	0	0	0	0	0	0	0	0	1	0	0	1	10	1	2.33333	10	3.66667	5	2.75	20	0	Fremder negative Gerüchte	Fremder negative Erfahrung	Freund negative Gerüchte	Freund negative Erfahrung	Isoliertes Spiel	Freund positive Gerüchte	Fremder positive Erfahrung	Fremder positive Gerüchte	Freund positive Erfahrung	5	6	7	8	9	2	3	4	1	567892341	0.483333
89	0	0	0	0	0	1	0	0	0	0	0	0	0	0	1	0	0	1	10	1	2.33333	10	3.66667	5	2.75	20	0	Fremder negative Gerüchte	Fremder negative Erfahrung	Freund negative Gerüchte	Freund negative Erfahrung	Isoliertes Spiel	Freund positive Gerüchte	Fremder positive Erfahrung	Fremder positive Gerüchte	Freund positive Erfahrung	5	6	7	8	9	2	3	4	1	567892341	0.483333
89	0	0	0	0	0	0	1	0	0	0	0	0	0	0	1	0	0	1	10	1	2.33333	10	3.66667	5	2.75	20	0	Fremder negative Gerüchte	Fremder negative Erfahrung	Freund negative Gerüchte	Freund negative Erfahrung	Isoliertes Spiel	Freund positive Gerüchte	Fremder positive Erfahrung	Fremder positive Gerüchte	Freund positive Erfahrung	5	6	7	8	9	2	3	4	1	567892341	0.483333
89	0	0	0	0	0	0	0	1	0	0	0	0	0	0	1	0	0	1	10	1	2.33333	10	3.66667	5	2.75	20	0	Fremder negative Gerüchte	Fremder negative Erfahrung	Freund negative Gerüchte	Freund negative Erfahrung	Isoliertes Spiel	Freund positive Gerüchte	Fremder positive Erfahrung	Fremder positive Gerüchte	Freund positive Erfahrung	5	6	7	8	9	2	3	4	1	567892341	0.483333
89	0	0	0	0	0	0	0	0	1	0	0	0	0	0	1	0	0	1	10	1	2.33333	10	3.66667	5	2.75	20	0	Fremder negative Gerüchte	Fremder negative Erfahrung	Freund negative Gerüchte	Freund negative Erfahrung	Isoliertes Spiel	Freund positive Gerüchte	Fremder positive Erfahrung	Fremder positive Gerüchte	Freund positive Erfahrung	5	6	7	8	9	2	3	4	1	567892341	0.483333
89	0	0	0	0	0	0	0	0	0	1	0	0	0	0	1	0	0	1	10	1	2.33333	10	3.66667	5	2.75	20	0	Fremder negative Gerüchte	Fremder negative Erfahrung	Freund negative Gerüchte	Freund negative Erfahrung	Isoliertes Spiel	Freund positive Gerüchte	Fremder positive Erfahrung	Fremder positive Gerüchte	Freund positive Erfahrung	5	6	7	8	9	2	3	4	1	567892341	0.483333
90	1	1	0	0	0	0	0	0	0	0	0	0	0	0	1	0	0	1	20	1	1.33333	6	3.66667	8.33333	3.5	22	1	Fremder negative Gerüchte	Fremder positive Gerüchte	Freund negative Gerüchte	Fremder negative Erfahrung	Freund negative Erfahrung	Freund positive Erfahrung	Isoliertes Spiel	Fremder positive Erfahrung	Freund positive Gerüchte	5	4	7	6	8	1	9	3	2	547681932	0.333333
90	1	0	1	0	0	0	0	0	0	0	0	0	0	0	1	0	0	1	20	1	1.33333	6	3.66667	8.33333	3.5	22	1	Fremder negative Gerüchte	Fremder positive Gerüchte	Freund negative Gerüchte	Fremder negative Erfahrung	Freund negative Erfahrung	Freund positive Erfahrung	Isoliertes Spiel	Fremder positive Erfahrung	Freund positive Gerüchte	5	4	7	6	8	1	9	3	2	547681932	0.333333
90	0	0	0	1	0	0	0	0	0	0	0	0	0	0	1	0	0	1	20	1	1.33333	6	3.66667	8.33333	3.5	22	1	Fremder negative Gerüchte	Fremder positive Gerüchte	Freund negative Gerüchte	Fremder negative Erfahrung	Freund negative Erfahrung	Freund positive Erfahrung	Isoliertes Spiel	Fremder positive Erfahrung	Freund positive Gerüchte	5	4	7	6	8	1	9	3	2	547681932	0.333333
90	1	0	0	0	1	0	0	0	0	0	0	0	0	0	1	0	0	1	20	1	1.33333	6	3.66667	8.33333	3.5	22	1	Fremder negative Gerüchte	Fremder positive Gerüchte	Freund negative Gerüchte	Fremder negative Erfahrung	Freund negative Erfahrung	Freund positive Erfahrung	Isoliertes Spiel	Fremder positive Erfahrung	Freund positive Gerüchte	5	4	7	6	8	1	9	3	2	547681932	0.333333
90	0	0	0	0	0	1	0	0	0	0	0	0	0	0	1	0	0	1	20	1	1.33333	6	3.66667	8.33333	3.5	22	1	Fremder negative Gerüchte	Fremder positive Gerüchte	Freund negative Gerüchte	Fremder negative Erfahrung	Freund negative Erfahrung	Freund positive Erfahrung	Isoliertes Spiel	Fremder positive Erfahrung	Freund positive Gerüchte	5	4	7	6	8	1	9	3	2	547681932	0.333333
90	0	0	0	0	0	0	1	0	0	0	0	0	0	0	1	0	0	1	20	1	1.33333	6	3.66667	8.33333	3.5	22	1	Fremder negative Gerüchte	Fremder positive Gerüchte	Freund negative Gerüchte	Fremder negative Erfahrung	Freund negative Erfahrung	Freund positive Erfahrung	Isoliertes Spiel	Fremder positive Erfahrung	Freund positive Gerüchte	5	4	7	6	8	1	9	3	2	547681932	0.333333
90	0	0	0	0	0	0	0	1	0	0	0	0	0	0	1	0	0	1	20	1	1.33333	6	3.66667	8.33333	3.5	22	1	Fremder negative Gerüchte	Fremder positive Gerüchte	Freund negative Gerüchte	Fremder negative Erfahrung	Freund negative Erfahrung	Freund positive Erfahrung	Isoliertes Spiel	Fremder positive Erfahrung	Freund positive Gerüchte	5	4	7	6	8	1	9	3	2	547681932	0.333333
90	0	0	0	0	0	0	0	0	1	0	0	0	0	0	1	0	0	1	20	1	1.33333	6	3.66667	8.33333	3.5	22	1	Fremder negative Gerüchte	Fremder positive Gerüchte	Freund negative Gerüchte	Fremder negative Erfahrung	Freund negative Erfahrung	Freund positive Erfahrung	Isoliertes Spiel	Fremder positive Erfahrung	Freund positive Gerüchte	5	4	7	6	8	1	9	3	2	547681932	0.333333
90	1	0	0	0	0	0	0	0	0	1	0	0	0	0	1	0	0	1	20	1	1.33333	6	3.66667	8.33333	3.5	22	1	Fremder negative Gerüchte	Fremder positive Gerüchte	Freund negative Gerüchte	Fremder negative Erfahrung	Freund negative Erfahrung	Freund positive Erfahrung	Isoliertes Spiel	Fremder positive Erfahrung	Freund positive Gerüchte	5	4	7	6	8	1	9	3	2	547681932	0.333333
91	1	1	0	0	0	0	0	0	0	0	0	0	0	1	0	0	0	0	60	0	2.66667	10	3.66667	17.6667	3.875	27	2	Freund positive Gerüchte	Fremder positive Gerüchte	Freund negative Gerüchte	Fremder negative Gerüchte	Freund negative Erfahrung	Fremder positive Erfahrung	Fremder negative Erfahrung	Isoliertes Spiel	Freund positive Erfahrung	2	4	7	5	8	3	6	9	1	247583691	0.433333
91	0	0	1	0	0	0	0	0	0	0	0	0	0	1	0	0	0	0	60	0	2.66667	10	3.66667	17.6667	3.875	27	2	Freund positive Gerüchte	Fremder positive Gerüchte	Freund negative Gerüchte	Fremder negative Gerüchte	Freund negative Erfahrung	Fremder positive Erfahrung	Fremder negative Erfahrung	Isoliertes Spiel	Freund positive Erfahrung	2	4	7	5	8	3	6	9	1	247583691	0.433333
91	0	0	0	1	0	0	0	0	0	0	0	0	0	1	0	0	0	0	60	0	2.66667	10	3.66667	17.6667	3.875	27	2	Freund positive Gerüchte	Fremder positive Gerüchte	Freund negative Gerüchte	Fremder negative Gerüchte	Freund negative Erfahrung	Fremder positive Erfahrung	Fremder negative Erfahrung	Isoliertes Spiel	Freund positive Erfahrung	2	4	7	5	8	3	6	9	1	247583691	0.433333
91	0	0	0	0	1	0	0	0	0	0	0	0	0	1	0	0	0	0	60	0	2.66667	10	3.66667	17.6667	3.875	27	2	Freund positive Gerüchte	Fremder positive Gerüchte	Freund negative Gerüchte	Fremder negative Gerüchte	Freund negative Erfahrung	Fremder positive Erfahrung	Fremder negative Erfahrung	Isoliertes Spiel	Freund positive Erfahrung	2	4	7	5	8	3	6	9	1	247583691	0.433333
91	0	0	0	0	0	1	0	0	0	0	0	0	0	1	0	0	0	0	60	0	2.66667	10	3.66667	17.6667	3.875	27	2	Freund positive Gerüchte	Fremder positive Gerüchte	Freund negative Gerüchte	Fremder negative Gerüchte	Freund negative Erfahrung	Fremder positive Erfahrung	Fremder negative Erfahrung	Isoliertes Spiel	Freund positive Erfahrung	2	4	7	5	8	3	6	9	1	247583691	0.433333
91	0	0	0	0	0	0	1	0	0	0	0	0	0	1	0	0	0	0	60	0	2.66667	10	3.66667	17.6667	3.875	27	2	Freund positive Gerüchte	Fremder positive Gerüchte	Freund negative Gerüchte	Fremder negative Gerüchte	Freund negative Erfahrung	Fremder positive Erfahrung	Fremder negative Erfahrung	Isoliertes Spiel	Freund positive Erfahrung	2	4	7	5	8	3	6	9	1	247583691	0.433333
91	0	0	0	0	0	0	0	1	0	0	0	0	0	1	0	0	0	0	60	0	2.66667	10	3.66667	17.6667	3.875	27	2	Freund positive Gerüchte	Fremder positive Gerüchte	Freund negative Gerüchte	Fremder negative Gerüchte	Freund negative Erfahrung	Fremder positive Erfahrung	Fremder negative Erfahrung	Isoliertes Spiel	Freund positive Erfahrung	2	4	7	5	8	3	6	9	1	247583691	0.433333
91	0	0	0	0	0	0	0	0	1	0	0	0	0	1	0	0	0	0	60	0	2.66667	10	3.66667	17.6667	3.875	27	2	Freund positive Gerüchte	Fremder positive Gerüchte	Freund negative Gerüchte	Fremder negative Gerüchte	Freund negative Erfahrung	Fremder positive Erfahrung	Fremder negative Erfahrung	Isoliertes Spiel	Freund positive Erfahrung	2	4	7	5	8	3	6	9	1	247583691	0.433333
91	0	0	0	0	0	0	0	0	0	1	0	0	0	1	0	0	0	0	60	0	2.66667	10	3.66667	17.6667	3.875	27	2	Freund positive Gerüchte	Fremder positive Gerüchte	Freund negative Gerüchte	Fremder negative Gerüchte	Freund negative Erfahrung	Fremder positive Erfahrung	Fremder negative Erfahrung	Isoliertes Spiel	Freund positive Erfahrung	2	4	7	5	8	3	6	9	1	247583691	0.433333
92	0	1	0	0	0	0	0	0	0	0	0	0	0	1	0	0	0	1	2	0	1.66667	8	3	3	2.625	23	1	Fremder negative Gerüchte	Fremder negative Erfahrung	Freund negative Erfahrung	Freund positive Erfahrung	Freund negative Gerüchte	Isoliertes Spiel	Freund positive Gerüchte	Fremder positive Gerüchte	Fremder positive Erfahrung	5	6	8	1	7	9	2	4	3	568179243	0.233333
92	0	0	1	0	0	0	0	0	0	0	0	0	0	1	0	0	0	1	2	0	1.66667	8	3	3	2.625	23	1	Fremder negative Gerüchte	Fremder negative Erfahrung	Freund negative Erfahrung	Freund positive Erfahrung	Freund negative Gerüchte	Isoliertes Spiel	Freund positive Gerüchte	Fremder positive Gerüchte	Fremder positive Erfahrung	5	6	8	1	7	9	2	4	3	568179243	0.233333
92	1	0	0	1	0	0	0	0	0	0	0	0	0	1	0	0	0	1	2	0	1.66667	8	3	3	2.625	23	1	Fremder negative Gerüchte	Fremder negative Erfahrung	Freund negative Erfahrung	Freund positive Erfahrung	Freund negative Gerüchte	Isoliertes Spiel	Freund positive Gerüchte	Fremder positive Gerüchte	Fremder positive Erfahrung	5	6	8	1	7	9	2	4	3	568179243	0.233333
92	0	0	0	0	1	0	0	0	0	0	0	0	0	1	0	0	0	1	2	0	1.66667	8	3	3	2.625	23	1	Fremder negative Gerüchte	Fremder negative Erfahrung	Freund negative Erfahrung	Freund positive Erfahrung	Freund negative Gerüchte	Isoliertes Spiel	Freund positive Gerüchte	Fremder positive Gerüchte	Fremder positive Erfahrung	5	6	8	1	7	9	2	4	3	568179243	0.233333
92	0	0	0	0	0	1	0	0	0	0	0	0	0	1	0	0	0	1	2	0	1.66667	8	3	3	2.625	23	1	Fremder negative Gerüchte	Fremder negative Erfahrung	Freund negative Erfahrung	Freund positive Erfahrung	Freund negative Gerüchte	Isoliertes Spiel	Freund positive Gerüchte	Fremder positive Gerüchte	Fremder positive Erfahrung	5	6	8	1	7	9	2	4	3	568179243	0.233333
92	0	0	0	0	0	0	1	0	0	0	0	0	0	1	0	0	0	1	2	0	1.66667	8	3	3	2.625	23	1	Fremder negative Gerüchte	Fremder negative Erfahrung	Freund negative Erfahrung	Freund positive Erfahrung	Freund negative Gerüchte	Isoliertes Spiel	Freund positive Gerüchte	Fremder positive Gerüchte	Fremder positive Erfahrung	5	6	8	1	7	9	2	4	3	568179243	0.233333
92	0	0	0	0	0	0	0	1	0	0	0	0	0	1	0	0	0	1	2	0	1.66667	8	3	3	2.625	23	1	Fremder negative Gerüchte	Fremder negative Erfahrung	Freund negative Erfahrung	Freund positive Erfahrung	Freund negative Gerüchte	Isoliertes Spiel	Freund positive Gerüchte	Fremder positive Gerüchte	Fremder positive Erfahrung	5	6	8	1	7	9	2	4	3	568179243	0.233333
92	1	0	0	0	0	0	0	0	1	0	0	0	0	1	0	0	0	1	2	0	1.66667	8	3	3	2.625	23	1	Fremder negative Gerüchte	Fremder negative Erfahrung	Freund negative Erfahrung	Freund positive Erfahrung	Freund negative Gerüchte	Isoliertes Spiel	Freund positive Gerüchte	Fremder positive Gerüchte	Fremder positive Erfahrung	5	6	8	1	7	9	2	4	3	568179243	0.233333
92	1	0	0	0	0	0	0	0	0	1	0	0	0	1	0	0	0	1	2	0	1.66667	8	3	3	2.625	23	1	Fremder negative Gerüchte	Fremder negative Erfahrung	Freund negative Erfahrung	Freund positive Erfahrung	Freund negative Gerüchte	Isoliertes Spiel	Freund positive Gerüchte	Fremder positive Gerüchte	Fremder positive Erfahrung	5	6	8	1	7	9	2	4	3	568179243	0.233333
93	1	1	0	0	0	0	0	0	0	0	1	0	0	1	0	0	0	0	8	1	2.66667	6	3.33333	6	3	23	1	Freund positive Gerüchte	Freund positive Erfahrung	Fremder positive Erfahrung	Fremder negative Gerüchte	Fremder positive Gerüchte	Fremder negative Erfahrung	Freund negative Gerüchte	Freund negative Erfahrung	Isoliertes Spiel	2	1	3	5	4	6	7	8	9	213546789	0.25
93	1	0	1	0	0	0	0	0	0	0	1	0	0	1	0	0	0	0	8	1	2.66667	6	3.33333	6	3	23	1	Freund positive Gerüchte	Freund positive Erfahrung	Fremder positive Erfahrung	Fremder negative Gerüchte	Fremder positive Gerüchte	Fremder negative Erfahrung	Freund negative Gerüchte	Freund negative Erfahrung	Isoliertes Spiel	2	1	3	5	4	6	7	8	9	213546789	0.25
93	1	0	0	1	0	0	0	0	0	0	1	0	0	1	0	0	0	0	8	1	2.66667	6	3.33333	6	3	23	1	Freund positive Gerüchte	Freund positive Erfahrung	Fremder positive Erfahrung	Fremder negative Gerüchte	Fremder positive Gerüchte	Fremder negative Erfahrung	Freund negative Gerüchte	Freund negative Erfahrung	Isoliertes Spiel	2	1	3	5	4	6	7	8	9	213546789	0.25
93	1	0	0	0	1	0	0	0	0	0	1	0	0	1	0	0	0	0	8	1	2.66667	6	3.33333	6	3	23	1	Freund positive Gerüchte	Freund positive Erfahrung	Fremder positive Erfahrung	Fremder negative Gerüchte	Fremder positive Gerüchte	Fremder negative Erfahrung	Freund negative Gerüchte	Freund negative Erfahrung	Isoliertes Spiel	2	1	3	5	4	6	7	8	9	213546789	0.25
93	1	0	0	0	0	1	0	0	0	0	1	0	0	1	0	0	0	0	8	1	2.66667	6	3.33333	6	3	23	1	Freund positive Gerüchte	Freund positive Erfahrung	Fremder positive Erfahrung	Fremder negative Gerüchte	Fremder positive Gerüchte	Fremder negative Erfahrung	Freund negative Gerüchte	Freund negative Erfahrung	Isoliertes Spiel	2	1	3	5	4	6	7	8	9	213546789	0.25
93	0	0	0	0	0	0	1	0	0	0	1	0	0	1	0	0	0	0	8	1	2.66667	6	3.33333	6	3	23	1	Freund positive Gerüchte	Freund positive Erfahrung	Fremder positive Erfahrung	Fremder negative Gerüchte	Fremder positive Gerüchte	Fremder negative Erfahrung	Freund negative Gerüchte	Freund negative Erfahrung	Isoliertes Spiel	2	1	3	5	4	6	7	8	9	213546789	0.25
93	0	0	0	0	0	0	0	1	0	0	1	0	0	1	0	0	0	0	8	1	2.66667	6	3.33333	6	3	23	1	Freund positive Gerüchte	Freund positive Erfahrung	Fremder positive Erfahrung	Fremder negative Gerüchte	Fremder positive Gerüchte	Fremder negative Erfahrung	Freund negative Gerüchte	Freund negative Erfahrung	Isoliertes Spiel	2	1	3	5	4	6	7	8	9	213546789	0.25
93	0	0	0	0	0	0	0	0	1	0	1	0	0	1	0	0	0	0	8	1	2.66667	6	3.33333	6	3	23	1	Freund positive Gerüchte	Freund positive Erfahrung	Fremder positive Erfahrung	Fremder negative Gerüchte	Fremder positive Gerüchte	Fremder negative Erfahrung	Freund negative Gerüchte	Freund negative Erfahrung	Isoliertes Spiel	2	1	3	5	4	6	7	8	9	213546789	0.25
93	1	0	0	0	0	0	0	0	0	1	1	0	0	1	0	0	0	0	8	1	2.66667	6	3.33333	6	3	23	1	Freund positive Gerüchte	Freund positive Erfahrung	Fremder positive Erfahrung	Fremder negative Gerüchte	Fremder positive Gerüchte	Fremder negative Erfahrung	Freund negative Gerüchte	Freund negative Erfahrung	Isoliertes Spiel	2	1	3	5	4	6	7	8	9	213546789	0.25
94	1	1	0	0	0	0	0	0	0	0	0	0	0	1	0	0	0	1	2	1	2.33333	6	3.33333	4	2.5	21	1	Freund positive Gerüchte	Fremder positive Erfahrung	Fremder negative Erfahrung	Isoliertes Spiel	Freund negative Gerüchte	Fremder positive Gerüchte	Freund negative Erfahrung	Fremder negative Gerüchte	Freund positive Erfahrung	2	3	6	9	7	4	8	5	1	236974851	0.216667
94	0	0	1	0	0	0	0	0	0	0	0	0	0	1	0	0	0	1	2	1	2.33333	6	3.33333	4	2.5	21	1	Freund positive Gerüchte	Fremder positive Erfahrung	Fremder negative Erfahrung	Isoliertes Spiel	Freund negative Gerüchte	Fremder positive Gerüchte	Freund negative Erfahrung	Fremder negative Gerüchte	Freund positive Erfahrung	2	3	6	9	7	4	8	5	1	236974851	0.216667
94	1	0	0	1	0	0	0	0	0	0	0	0	0	1	0	0	0	1	2	1	2.33333	6	3.33333	4	2.5	21	1	Freund positive Gerüchte	Fremder positive Erfahrung	Fremder negative Erfahrung	Isoliertes Spiel	Freund negative Gerüchte	Fremder positive Gerüchte	Freund negative Erfahrung	Fremder negative Gerüchte	Freund positive Erfahrung	2	3	6	9	7	4	8	5	1	236974851	0.216667
94	1	0	0	0	1	0	0	0	0	0	0	0	0	1	0	0	0	1	2	1	2.33333	6	3.33333	4	2.5	21	1	Freund positive Gerüchte	Fremder positive Erfahrung	Fremder negative Erfahrung	Isoliertes Spiel	Freund negative Gerüchte	Fremder positive Gerüchte	Freund negative Erfahrung	Fremder negative Gerüchte	Freund positive Erfahrung	2	3	6	9	7	4	8	5	1	236974851	0.216667
94	0	0	0	0	0	1	0	0	0	0	0	0	0	1	0	0	0	1	2	1	2.33333	6	3.33333	4	2.5	21	1	Freund positive Gerüchte	Fremder positive Erfahrung	Fremder negative Erfahrung	Isoliertes Spiel	Freund negative Gerüchte	Fremder positive Gerüchte	Freund negative Erfahrung	Fremder negative Gerüchte	Freund positive Erfahrung	2	3	6	9	7	4	8	5	1	236974851	0.216667
94	0	0	0	0	0	0	1	0	0	0	0	0	0	1	0	0	0	1	2	1	2.33333	6	3.33333	4	2.5	21	1	Freund positive Gerüchte	Fremder positive Erfahrung	Fremder negative Erfahrung	Isoliertes Spiel	Freund negative Gerüchte	Fremder positive Gerüchte	Freund negative Erfahrung	Fremder negative Gerüchte	Freund positive Erfahrung	2	3	6	9	7	4	8	5	1	236974851	0.216667
94	0	0	0	0	0	0	0	1	0	0	0	0	0	1	0	0	0	1	2	1	2.33333	6	3.33333	4	2.5	21	1	Freund positive Gerüchte	Fremder positive Erfahrung	Fremder negative Erfahrung	Isoliertes Spiel	Freund negative Gerüchte	Fremder positive Gerüchte	Freund negative Erfahrung	Fremder negative Gerüchte	Freund positive Erfahrung	2	3	6	9	7	4	8	5	1	236974851	0.216667
94	0	0	0	0	0	0	0	0	1	0	0	0	0	1	0	0	0	1	2	1	2.33333	6	3.33333	4	2.5	21	1	Freund positive Gerüchte	Fremder positive Erfahrung	Fremder negative Erfahrung	Isoliertes Spiel	Freund negative Gerüchte	Fremder positive Gerüchte	Freund negative Erfahrung	Fremder negative Gerüchte	Freund positive Erfahrung	2	3	6	9	7	4	8	5	1	236974851	0.216667
94	1	0	0	0	0	0	0	0	0	1	0	0	0	1	0	0	0	1	2	1	2.33333	6	3.33333	4	2.5	21	1	Freund positive Gerüchte	Fremder positive Erfahrung	Fremder negative Erfahrung	Isoliertes Spiel	Freund negative Gerüchte	Fremder positive Gerüchte	Freund negative Erfahrung	Fremder negative Gerüchte	Freund positive Erfahrung	2	3	6	9	7	4	8	5	1	236974851	0.216667
95	1	1	0	0	0	0	0	0	0	0	0	0	0	1	0	0	0	1	9	0	3	8	2.33333	3.66667	3.125	23	2	Freund positive Gerüchte	Fremder positive Erfahrung	Fremder negative Gerüchte	Fremder positive Gerüchte	Freund negative Gerüchte	Fremder negative Erfahrung	Freund positive Erfahrung	Isoliertes Spiel	Freund negative Erfahrung	2	3	5	4	7	6	1	9	8	235476198	0.25
95	1	0	1	0	0	0	0	0	0	0	0	0	0	1	0	0	0	1	9	0	3	8	2.33333	3.66667	3.125	23	2	Freund positive Gerüchte	Fremder positive Erfahrung	Fremder negative Gerüchte	Fremder positive Gerüchte	Freund negative Gerüchte	Fremder negative Erfahrung	Freund positive Erfahrung	Isoliertes Spiel	Freund negative Erfahrung	2	3	5	4	7	6	1	9	8	235476198	0.25
95	1	0	0	1	0	0	0	0	0	0	0	0	0	1	0	0	0	1	9	0	3	8	2.33333	3.66667	3.125	23	2	Freund positive Gerüchte	Fremder positive Erfahrung	Fremder negative Gerüchte	Fremder positive Gerüchte	Freund negative Gerüchte	Fremder negative Erfahrung	Freund positive Erfahrung	Isoliertes Spiel	Freund negative Erfahrung	2	3	5	4	7	6	1	9	8	235476198	0.25
95	1	0	0	0	1	0	0	0	0	0	0	0	0	1	0	0	0	1	9	0	3	8	2.33333	3.66667	3.125	23	2	Freund positive Gerüchte	Fremder positive Erfahrung	Fremder negative Gerüchte	Fremder positive Gerüchte	Freund negative Gerüchte	Fremder negative Erfahrung	Freund positive Erfahrung	Isoliertes Spiel	Freund negative Erfahrung	2	3	5	4	7	6	1	9	8	235476198	0.25
95	0	0	0	0	0	1	0	0	0	0	0	0	0	1	0	0	0	1	9	0	3	8	2.33333	3.66667	3.125	23	2	Freund positive Gerüchte	Fremder positive Erfahrung	Fremder negative Gerüchte	Fremder positive Gerüchte	Freund negative Gerüchte	Fremder negative Erfahrung	Freund positive Erfahrung	Isoliertes Spiel	Freund negative Erfahrung	2	3	5	4	7	6	1	9	8	235476198	0.25
95	0	0	0	0	0	0	1	0	0	0	0	0	0	1	0	0	0	1	9	0	3	8	2.33333	3.66667	3.125	23	2	Freund positive Gerüchte	Fremder positive Erfahrung	Fremder negative Gerüchte	Fremder positive Gerüchte	Freund negative Gerüchte	Fremder negative Erfahrung	Freund positive Erfahrung	Isoliertes Spiel	Freund negative Erfahrung	2	3	5	4	7	6	1	9	8	235476198	0.25
95	0	0	0	0	0	0	0	1	0	0	0	0	0	1	0	0	0	1	9	0	3	8	2.33333	3.66667	3.125	23	2	Freund positive Gerüchte	Fremder positive Erfahrung	Fremder negative Gerüchte	Fremder positive Gerüchte	Freund negative Gerüchte	Fremder negative Erfahrung	Freund positive Erfahrung	Isoliertes Spiel	Freund negative Erfahrung	2	3	5	4	7	6	1	9	8	235476198	0.25
95	0	0	0	0	0	0	0	0	1	0	0	0	0	1	0	0	0	1	9	0	3	8	2.33333	3.66667	3.125	23	2	Freund positive Gerüchte	Fremder positive Erfahrung	Fremder negative Gerüchte	Fremder positive Gerüchte	Freund negative Gerüchte	Fremder negative Erfahrung	Freund positive Erfahrung	Isoliertes Spiel	Freund negative Erfahrung	2	3	5	4	7	6	1	9	8	235476198	0.25
95	0	0	0	0	0	0	0	0	0	1	0	0	0	1	0	0	0	1	9	0	3	8	2.33333	3.66667	3.125	23	2	Freund positive Gerüchte	Fremder positive Erfahrung	Fremder negative Gerüchte	Fremder positive Gerüchte	Freund negative Gerüchte	Fremder negative Erfahrung	Freund positive Erfahrung	Isoliertes Spiel	Freund negative Erfahrung	2	3	5	4	7	6	1	9	8	235476198	0.25
96	1	1	0	0	0	0	0	0	0	0	0	1	0	0	0	1	0	0	2	0	2	5	1.66667	3	3.125	21	2	Freund positive Gerüchte	Isoliertes Spiel	Fremder negative Gerüchte	Fremder negative Erfahrung	Freund negative Gerüchte	Fremder positive Erfahrung	Freund positive Erfahrung	Fremder positive Gerüchte	Freund negative Erfahrung	2	9	5	6	7	3	1	4	8	295673148	0.166667
96	1	0	1	0	0	0	0	0	0	0	0	1	0	0	0	1	0	0	2	0	2	5	1.66667	3	3.125	21	2	Freund positive Gerüchte	Isoliertes Spiel	Fremder negative Gerüchte	Fremder negative Erfahrung	Freund negative Gerüchte	Fremder positive Erfahrung	Freund positive Erfahrung	Fremder positive Gerüchte	Freund negative Erfahrung	2	9	5	6	7	3	1	4	8	295673148	0.166667
96	1	0	0	1	0	0	0	0	0	0	0	1	0	0	0	1	0	0	2	0	2	5	1.66667	3	3.125	21	2	Freund positive Gerüchte	Isoliertes Spiel	Fremder negative Gerüchte	Fremder negative Erfahrung	Freund negative Gerüchte	Fremder positive Erfahrung	Freund positive Erfahrung	Fremder positive Gerüchte	Freund negative Erfahrung	2	9	5	6	7	3	1	4	8	295673148	0.166667
96	1	0	0	0	1	0	0	0	0	0	0	1	0	0	0	1	0	0	2	0	2	5	1.66667	3	3.125	21	2	Freund positive Gerüchte	Isoliertes Spiel	Fremder negative Gerüchte	Fremder negative Erfahrung	Freund negative Gerüchte	Fremder positive Erfahrung	Freund positive Erfahrung	Fremder positive Gerüchte	Freund negative Erfahrung	2	9	5	6	7	3	1	4	8	295673148	0.166667
96	0	0	0	0	0	1	0	0	0	0	0	1	0	0	0	1	0	0	2	0	2	5	1.66667	3	3.125	21	2	Freund positive Gerüchte	Isoliertes Spiel	Fremder negative Gerüchte	Fremder negative Erfahrung	Freund negative Gerüchte	Fremder positive Erfahrung	Freund positive Erfahrung	Fremder positive Gerüchte	Freund negative Erfahrung	2	9	5	6	7	3	1	4	8	295673148	0.166667
96	0	0	0	0	0	0	1	0	0	0	0	1	0	0	0	1	0	0	2	0	2	5	1.66667	3	3.125	21	2	Freund positive Gerüchte	Isoliertes Spiel	Fremder negative Gerüchte	Fremder negative Erfahrung	Freund negative Gerüchte	Fremder positive Erfahrung	Freund positive Erfahrung	Fremder positive Gerüchte	Freund negative Erfahrung	2	9	5	6	7	3	1	4	8	295673148	0.166667
96	0	0	0	0	0	0	0	1	0	0	0	1	0	0	0	1	0	0	2	0	2	5	1.66667	3	3.125	21	2	Freund positive Gerüchte	Isoliertes Spiel	Fremder negative Gerüchte	Fremder negative Erfahrung	Freund negative Gerüchte	Fremder positive Erfahrung	Freund positive Erfahrung	Fremder positive Gerüchte	Freund negative Erfahrung	2	9	5	6	7	3	1	4	8	295673148	0.166667
96	0	0	0	0	0	0	0	0	1	0	0	1	0	0	0	1	0	0	2	0	2	5	1.66667	3	3.125	21	2	Freund positive Gerüchte	Isoliertes Spiel	Fremder negative Gerüchte	Fremder negative Erfahrung	Freund negative Gerüchte	Fremder positive Erfahrung	Freund positive Erfahrung	Fremder positive Gerüchte	Freund negative Erfahrung	2	9	5	6	7	3	1	4	8	295673148	0.166667
96	0	0	0	0	0	0	0	0	0	1	0	1	0	0	0	1	0	0	2	0	2	5	1.66667	3	3.125	21	2	Freund positive Gerüchte	Isoliertes Spiel	Fremder negative Gerüchte	Fremder negative Erfahrung	Freund negative Gerüchte	Fremder positive Erfahrung	Freund positive Erfahrung	Fremder positive Gerüchte	Freund negative Erfahrung	2	9	5	6	7	3	1	4	8	295673148	0.166667
97	1	1	0	0	0	0	0	0	0	0	0	0	1	0	0	0	0	1	0	1	2.33333	4	3	1.66667	3.625	24	2	Freund positive Gerüchte	Freund negative Gerüchte	Fremder positive Erfahrung	Isoliertes Spiel	Fremder negative Gerüchte	Freund negative Erfahrung	Fremder positive Gerüchte	Fremder negative Erfahrung	Freund positive Erfahrung	2	7	3	9	5	8	4	6	1	273958461	0.283333
97	0	0	1	0	0	0	0	0	0	0	0	0	1	0	0	0	0	1	0	1	2.33333	4	3	1.66667	3.625	24	2	Freund positive Gerüchte	Freund negative Gerüchte	Fremder positive Erfahrung	Isoliertes Spiel	Fremder negative Gerüchte	Freund negative Erfahrung	Fremder positive Gerüchte	Fremder negative Erfahrung	Freund positive Erfahrung	2	7	3	9	5	8	4	6	1	273958461	0.283333
97	0	0	0	1	0	0	0	0	0	0	0	0	1	0	0	0	0	1	0	1	2.33333	4	3	1.66667	3.625	24	2	Freund positive Gerüchte	Freund negative Gerüchte	Fremder positive Erfahrung	Isoliertes Spiel	Fremder negative Gerüchte	Freund negative Erfahrung	Fremder positive Gerüchte	Fremder negative Erfahrung	Freund positive Erfahrung	2	7	3	9	5	8	4	6	1	273958461	0.283333
97	0	0	0	0	1	0	0	0	0	0	0	0	1	0	0	0	0	1	0	1	2.33333	4	3	1.66667	3.625	24	2	Freund positive Gerüchte	Freund negative Gerüchte	Fremder positive Erfahrung	Isoliertes Spiel	Fremder negative Gerüchte	Freund negative Erfahrung	Fremder positive Gerüchte	Fremder negative Erfahrung	Freund positive Erfahrung	2	7	3	9	5	8	4	6	1	273958461	0.283333
97	0	0	0	0	0	1	0	0	0	0	0	0	1	0	0	0	0	1	0	1	2.33333	4	3	1.66667	3.625	24	2	Freund positive Gerüchte	Freund negative Gerüchte	Fremder positive Erfahrung	Isoliertes Spiel	Fremder negative Gerüchte	Freund negative Erfahrung	Fremder positive Gerüchte	Fremder negative Erfahrung	Freund positive Erfahrung	2	7	3	9	5	8	4	6	1	273958461	0.283333
97	0	0	0	0	0	0	1	0	0	0	0	0	1	0	0	0	0	1	0	1	2.33333	4	3	1.66667	3.625	24	2	Freund positive Gerüchte	Freund negative Gerüchte	Fremder positive Erfahrung	Isoliertes Spiel	Fremder negative Gerüchte	Freund negative Erfahrung	Fremder positive Gerüchte	Fremder negative Erfahrung	Freund positive Erfahrung	2	7	3	9	5	8	4	6	1	273958461	0.283333
97	0	0	0	0	0	0	0	1	0	0	0	0	1	0	0	0	0	1	0	1	2.33333	4	3	1.66667	3.625	24	2	Freund positive Gerüchte	Freund negative Gerüchte	Fremder positive Erfahrung	Isoliertes Spiel	Fremder negative Gerüchte	Freund negative Erfahrung	Fremder positive Gerüchte	Fremder negative Erfahrung	Freund positive Erfahrung	2	7	3	9	5	8	4	6	1	273958461	0.283333
97	0	0	0	0	0	0	0	0	1	0	0	0	1	0	0	0	0	1	0	1	2.33333	4	3	1.66667	3.625	24	2	Freund positive Gerüchte	Freund negative Gerüchte	Fremder positive Erfahrung	Isoliertes Spiel	Fremder negative Gerüchte	Freund negative Erfahrung	Fremder positive Gerüchte	Fremder negative Erfahrung	Freund positive Erfahrung	2	7	3	9	5	8	4	6	1	273958461	0.283333
97	0	0	0	0	0	0	0	0	0	1	0	0	1	0	0	0	0	1	0	1	2.33333	4	3	1.66667	3.625	24	2	Freund positive Gerüchte	Freund negative Gerüchte	Fremder positive Erfahrung	Isoliertes Spiel	Fremder negative Gerüchte	Freund negative Erfahrung	Fremder positive Gerüchte	Fremder negative Erfahrung	Freund positive Erfahrung	2	7	3	9	5	8	4	6	1	273958461	0.283333
98	1	1	0	0	0	0	0	0	0	0	0	0	0	0	1	0	0	1	7	1	1.66667	8	3.33333	6	3.875	24	1	Fremder negative Gerüchte	Isoliertes Spiel	Freund positive Erfahrung	Fremder positive Erfahrung	Freund negative Gerüchte	Fremder positive Gerüchte	Freund negative Erfahrung	Freund positive Gerüchte	Fremder negative Erfahrung	5	9	1	3	7	4	8	2	6	591374826	0.2
98	1	0	1	0	0	0	0	0	0	0	0	0	0	0	1	0	0	1	7	1	1.66667	8	3.33333	6	3.875	24	1	Fremder negative Gerüchte	Isoliertes Spiel	Freund positive Erfahrung	Fremder positive Erfahrung	Freund negative Gerüchte	Fremder positive Gerüchte	Freund negative Erfahrung	Freund positive Gerüchte	Fremder negative Erfahrung	5	9	1	3	7	4	8	2	6	591374826	0.2
98	0	0	0	1	0	0	0	0	0	0	0	0	0	0	1	0	0	1	7	1	1.66667	8	3.33333	6	3.875	24	1	Fremder negative Gerüchte	Isoliertes Spiel	Freund positive Erfahrung	Fremder positive Erfahrung	Freund negative Gerüchte	Fremder positive Gerüchte	Freund negative Erfahrung	Freund positive Gerüchte	Fremder negative Erfahrung	5	9	1	3	7	4	8	2	6	591374826	0.2
98	0	0	0	0	1	0	0	0	0	0	0	0	0	0	1	0	0	1	7	1	1.66667	8	3.33333	6	3.875	24	1	Fremder negative Gerüchte	Isoliertes Spiel	Freund positive Erfahrung	Fremder positive Erfahrung	Freund negative Gerüchte	Fremder positive Gerüchte	Freund negative Erfahrung	Freund positive Gerüchte	Fremder negative Erfahrung	5	9	1	3	7	4	8	2	6	591374826	0.2
98	0	0	0	0	0	1	0	0	0	0	0	0	0	0	1	0	0	1	7	1	1.66667	8	3.33333	6	3.875	24	1	Fremder negative Gerüchte	Isoliertes Spiel	Freund positive Erfahrung	Fremder positive Erfahrung	Freund negative Gerüchte	Fremder positive Gerüchte	Freund negative Erfahrung	Freund positive Gerüchte	Fremder negative Erfahrung	5	9	1	3	7	4	8	2	6	591374826	0.2
98	0	0	0	0	0	0	1	0	0	0	0	0	0	0	1	0	0	1	7	1	1.66667	8	3.33333	6	3.875	24	1	Fremder negative Gerüchte	Isoliertes Spiel	Freund positive Erfahrung	Fremder positive Erfahrung	Freund negative Gerüchte	Fremder positive Gerüchte	Freund negative Erfahrung	Freund positive Gerüchte	Fremder negative Erfahrung	5	9	1	3	7	4	8	2	6	591374826	0.2
98	0	0	0	0	0	0	0	1	0	0	0	0	0	0	1	0	0	1	7	1	1.66667	8	3.33333	6	3.875	24	1	Fremder negative Gerüchte	Isoliertes Spiel	Freund positive Erfahrung	Fremder positive Erfahrung	Freund negative Gerüchte	Fremder positive Gerüchte	Freund negative Erfahrung	Freund positive Gerüchte	Fremder negative Erfahrung	5	9	1	3	7	4	8	2	6	591374826	0.2
98	0	0	0	0	0	0	0	0	1	0	0	0	0	0	1	0	0	1	7	1	1.66667	8	3.33333	6	3.875	24	1	Fremder negative Gerüchte	Isoliertes Spiel	Freund positive Erfahrung	Fremder positive Erfahrung	Freund negative Gerüchte	Fremder positive Gerüchte	Freund negative Erfahrung	Freund positive Gerüchte	Fremder negative Erfahrung	5	9	1	3	7	4	8	2	6	591374826	0.2
98	0	0	0	0	0	0	0	0	0	1	0	0	0	0	1	0	0	1	7	1	1.66667	8	3.33333	6	3.875	24	1	Fremder negative Gerüchte	Isoliertes Spiel	Freund positive Erfahrung	Fremder positive Erfahrung	Freund negative Gerüchte	Fremder positive Gerüchte	Freund negative Erfahrung	Freund positive Gerüchte	Fremder negative Erfahrung	5	9	1	3	7	4	8	2	6	591374826	0.2
99	1	1	0	0	0	0	0	0	0	0	1	1	0	0	0	1	0	0	5	0	2.33333	9	3.66667	11.3333	3.5	31	1	Freund negative Gerüchte	Freund negative Erfahrung	Freund positive Gerüchte	Fremder positive Erfahrung	Fremder negative Gerüchte	Isoliertes Spiel	Fremder positive Gerüchte	Freund positive Erfahrung	Fremder negative Erfahrung	7	8	2	3	5	9	4	1	6	782359416	0.366667
99	1	0	1	0	0	0	0	0	0	0	1	1	0	0	0	1	0	0	5	0	2.33333	9	3.66667	11.3333	3.5	31	1	Freund negative Gerüchte	Freund negative Erfahrung	Freund positive Gerüchte	Fremder positive Erfahrung	Fremder negative Gerüchte	Isoliertes Spiel	Fremder positive Gerüchte	Freund positive Erfahrung	Fremder negative Erfahrung	7	8	2	3	5	9	4	1	6	782359416	0.366667
99	1	0	0	1	0	0	0	0	0	0	1	1	0	0	0	1	0	0	5	0	2.33333	9	3.66667	11.3333	3.5	31	1	Freund negative Gerüchte	Freund negative Erfahrung	Freund positive Gerüchte	Fremder positive Erfahrung	Fremder negative Gerüchte	Isoliertes Spiel	Fremder positive Gerüchte	Freund positive Erfahrung	Fremder negative Erfahrung	7	8	2	3	5	9	4	1	6	782359416	0.366667
99	1	0	0	0	1	0	0	0	0	0	1	1	0	0	0	1	0	0	5	0	2.33333	9	3.66667	11.3333	3.5	31	1	Freund negative Gerüchte	Freund negative Erfahrung	Freund positive Gerüchte	Fremder positive Erfahrung	Fremder negative Gerüchte	Isoliertes Spiel	Fremder positive Gerüchte	Freund positive Erfahrung	Fremder negative Erfahrung	7	8	2	3	5	9	4	1	6	782359416	0.366667
99	0	0	0	0	0	1	0	0	0	0	1	1	0	0	0	1	0	0	5	0	2.33333	9	3.66667	11.3333	3.5	31	1	Freund negative Gerüchte	Freund negative Erfahrung	Freund positive Gerüchte	Fremder positive Erfahrung	Fremder negative Gerüchte	Isoliertes Spiel	Fremder positive Gerüchte	Freund positive Erfahrung	Fremder negative Erfahrung	7	8	2	3	5	9	4	1	6	782359416	0.366667
99	0	0	0	0	0	0	1	0	0	0	1	1	0	0	0	1	0	0	5	0	2.33333	9	3.66667	11.3333	3.5	31	1	Freund negative Gerüchte	Freund negative Erfahrung	Freund positive Gerüchte	Fremder positive Erfahrung	Fremder negative Gerüchte	Isoliertes Spiel	Fremder positive Gerüchte	Freund positive Erfahrung	Fremder negative Erfahrung	7	8	2	3	5	9	4	1	6	782359416	0.366667
99	0	0	0	0	0	0	0	1	0	0	1	1	0	0	0	1	0	0	5	0	2.33333	9	3.66667	11.3333	3.5	31	1	Freund negative Gerüchte	Freund negative Erfahrung	Freund positive Gerüchte	Fremder positive Erfahrung	Fremder negative Gerüchte	Isoliertes Spiel	Fremder positive Gerüchte	Freund positive Erfahrung	Fremder negative Erfahrung	7	8	2	3	5	9	4	1	6	782359416	0.366667
99	0	0	0	0	0	0	0	0	1	0	1	1	0	0	0	1	0	0	5	0	2.33333	9	3.66667	11.3333	3.5	31	1	Freund negative Gerüchte	Freund negative Erfahrung	Freund positive Gerüchte	Fremder positive Erfahrung	Fremder negative Gerüchte	Isoliertes Spiel	Fremder positive Gerüchte	Freund positive Erfahrung	Fremder negative Erfahrung	7	8	2	3	5	9	4	1	6	782359416	0.366667
99	1	0	0	0	0	0	0	0	0	1	1	1	0	0	0	1	0	0	5	0	2.33333	9	3.66667	11.3333	3.5	31	1	Freund negative Gerüchte	Freund negative Erfahrung	Freund positive Gerüchte	Fremder positive Erfahrung	Fremder negative Gerüchte	Isoliertes Spiel	Fremder positive Gerüchte	Freund positive Erfahrung	Fremder negative Erfahrung	7	8	2	3	5	9	4	1	6	782359416	0.366667
100	1	1	0	0	0	0	0	0	0	0	0	0	0	0	1	0	0	0	0	1	2.66667	8	3.66667	4	3.625	28	1	Fremder positive Gerüchte	Fremder negative Erfahrung	Fremder positive Erfahrung	Freund positive Gerüchte	Freund positive Erfahrung	Freund negative Gerüchte	Freund negative Erfahrung	Isoliertes Spiel	Fremder negative Gerüchte	4	6	3	2	1	7	8	9	5	463217895	0.266667
100	1	0	1	0	0	0	0	0	0	0	0	0	0	0	1	0	0	0	0	1	2.66667	8	3.66667	4	3.625	28	1	Fremder positive Gerüchte	Fremder negative Erfahrung	Fremder positive Erfahrung	Freund positive Gerüchte	Freund positive Erfahrung	Freund negative Gerüchte	Freund negative Erfahrung	Isoliertes Spiel	Fremder negative Gerüchte	4	6	3	2	1	7	8	9	5	463217895	0.266667
100	0	0	0	1	0	0	0	0	0	0	0	0	0	0	1	0	0	0	0	1	2.66667	8	3.66667	4	3.625	28	1	Fremder positive Gerüchte	Fremder negative Erfahrung	Fremder positive Erfahrung	Freund positive Gerüchte	Freund positive Erfahrung	Freund negative Gerüchte	Freund negative Erfahrung	Isoliertes Spiel	Fremder negative Gerüchte	4	6	3	2	1	7	8	9	5	463217895	0.266667
100	0	0	0	0	1	0	0	0	0	0	0	0	0	0	1	0	0	0	0	1	2.66667	8	3.66667	4	3.625	28	1	Fremder positive Gerüchte	Fremder negative Erfahrung	Fremder positive Erfahrung	Freund positive Gerüchte	Freund positive Erfahrung	Freund negative Gerüchte	Freund negative Erfahrung	Isoliertes Spiel	Fremder negative Gerüchte	4	6	3	2	1	7	8	9	5	463217895	0.266667
100	0	0	0	0	0	1	0	0	0	0	0	0	0	0	1	0	0	0	0	1	2.66667	8	3.66667	4	3.625	28	1	Fremder positive Gerüchte	Fremder negative Erfahrung	Fremder positive Erfahrung	Freund positive Gerüchte	Freund positive Erfahrung	Freund negative Gerüchte	Freund negative Erfahrung	Isoliertes Spiel	Fremder negative Gerüchte	4	6	3	2	1	7	8	9	5	463217895	0.266667
100	0	0	0	0	0	0	1	0	0	0	0	0	0	0	1	0	0	0	0	1	2.66667	8	3.66667	4	3.625	28	1	Fremder positive Gerüchte	Fremder negative Erfahrung	Fremder positive Erfahrung	Freund positive Gerüchte	Freund positive Erfahrung	Freund negative Gerüchte	Freund negative Erfahrung	Isoliertes Spiel	Fremder negative Gerüchte	4	6	3	2	1	7	8	9	5	463217895	0.266667
100	0	0	0	0	0	0	0	1	0	0	0	0	0	0	1	0	0	0	0	1	2.66667	8	3.66667	4	3.625	28	1	Fremder positive Gerüchte	Fremder negative Erfahrung	Fremder positive Erfahrung	Freund positive Gerüchte	Freund positive Erfahrung	Freund negative Gerüchte	Freund negative Erfahrung	Isoliertes Spiel	Fremder negative Gerüchte	4	6	3	2	1	7	8	9	5	463217895	0.266667
100	0	0	0	0	0	0	0	0	1	0	0	0	0	0	1	0	0	0	0	1	2.66667	8	3.66667	4	3.625	28	1	Fremder positive Gerüchte	Fremder negative Erfahrung	Fremder positive Erfahrung	Freund positive Gerüchte	Freund positive Erfahrung	Freund negative Gerüchte	Freund negative Erfahrung	Isoliertes Spiel	Fremder negative Gerüchte	4	6	3	2	1	7	8	9	5	463217895	0.266667
100	0	0	0	0	0	0	0	0	0	1	0	0	0	0	1	0	0	0	0	1	2.66667	8	3.66667	4	3.625	28	1	Fremder positive Gerüchte	Fremder negative Erfahrung	Fremder positive Erfahrung	Freund positive Gerüchte	Freund positive Erfahrung	Freund negative Gerüchte	Freund negative Erfahrung	Isoliertes Spiel	Fremder negative Gerüchte	4	6	3	2	1	7	8	9	5	463217895	0.266667
101	1	1	0	0	0	0	0	0	0	0	0	0	0	0	1	1	0	0	18	1	2.33333	4	3	5.33333	3	21	2	Fremder positive Gerüchte	Isoliertes Spiel	Freund negative Gerüchte	Freund positive Gerüchte	Fremder negative Gerüchte	Fremder negative Erfahrung	Freund negative Erfahrung	Freund positive Erfahrung	Fremder positive Erfahrung	4	9	7	2	5	6	8	1	3	497256813	0.2
101	1	0	1	0	0	0	0	0	0	0	0	0	0	0	1	1	0	0	18	1	2.33333	4	3	5.33333	3	21	2	Fremder positive Gerüchte	Isoliertes Spiel	Freund negative Gerüchte	Freund positive Gerüchte	Fremder negative Gerüchte	Fremder negative Erfahrung	Freund negative Erfahrung	Freund positive Erfahrung	Fremder positive Erfahrung	4	9	7	2	5	6	8	1	3	497256813	0.2
101	1	0	0	1	0	0	0	0	0	0	0	0	0	0	1	1	0	0	18	1	2.33333	4	3	5.33333	3	21	2	Fremder positive Gerüchte	Isoliertes Spiel	Freund negative Gerüchte	Freund positive Gerüchte	Fremder negative Gerüchte	Fremder negative Erfahrung	Freund negative Erfahrung	Freund positive Erfahrung	Fremder positive Erfahrung	4	9	7	2	5	6	8	1	3	497256813	0.2
101	0	0	0	0	1	0	0	0	0	0	0	0	0	0	1	1	0	0	18	1	2.33333	4	3	5.33333	3	21	2	Fremder positive Gerüchte	Isoliertes Spiel	Freund negative Gerüchte	Freund positive Gerüchte	Fremder negative Gerüchte	Fremder negative Erfahrung	Freund negative Erfahrung	Freund positive Erfahrung	Fremder positive Erfahrung	4	9	7	2	5	6	8	1	3	497256813	0.2
101	0	0	0	0	0	1	0	0	0	0	0	0	0	0	1	1	0	0	18	1	2.33333	4	3	5.33333	3	21	2	Fremder positive Gerüchte	Isoliertes Spiel	Freund negative Gerüchte	Freund positive Gerüchte	Fremder negative Gerüchte	Fremder negative Erfahrung	Freund negative Erfahrung	Freund positive Erfahrung	Fremder positive Erfahrung	4	9	7	2	5	6	8	1	3	497256813	0.2
101	0	0	0	0	0	0	1	0	0	0	0	0	0	0	1	1	0	0	18	1	2.33333	4	3	5.33333	3	21	2	Fremder positive Gerüchte	Isoliertes Spiel	Freund negative Gerüchte	Freund positive Gerüchte	Fremder negative Gerüchte	Fremder negative Erfahrung	Freund negative Erfahrung	Freund positive Erfahrung	Fremder positive Erfahrung	4	9	7	2	5	6	8	1	3	497256813	0.2
101	0	0	0	0	0	0	0	1	0	0	0	0	0	0	1	1	0	0	18	1	2.33333	4	3	5.33333	3	21	2	Fremder positive Gerüchte	Isoliertes Spiel	Freund negative Gerüchte	Freund positive Gerüchte	Fremder negative Gerüchte	Fremder negative Erfahrung	Freund negative Erfahrung	Freund positive Erfahrung	Fremder positive Erfahrung	4	9	7	2	5	6	8	1	3	497256813	0.2
101	0	0	0	0	0	0	0	0	1	0	0	0	0	0	1	1	0	0	18	1	2.33333	4	3	5.33333	3	21	2	Fremder positive Gerüchte	Isoliertes Spiel	Freund negative Gerüchte	Freund positive Gerüchte	Fremder negative Gerüchte	Fremder negative Erfahrung	Freund negative Erfahrung	Freund positive Erfahrung	Fremder positive Erfahrung	4	9	7	2	5	6	8	1	3	497256813	0.2
101	0	0	0	0	0	0	0	0	0	1	0	0	0	0	1	1	0	0	18	1	2.33333	4	3	5.33333	3	21	2	Fremder positive Gerüchte	Isoliertes Spiel	Freund negative Gerüchte	Freund positive Gerüchte	Fremder negative Gerüchte	Fremder negative Erfahrung	Freund negative Erfahrung	Freund positive Erfahrung	Fremder positive Erfahrung	4	9	7	2	5	6	8	1	3	497256813	0.2
102	1	1	0	0	0	0	0	0	0	0	0	1	0	0	0	1	0	0	0	1	1.33333	6	2.66667	9.33333	2.625	24	1	Freund positive Erfahrung	Fremder positive Erfahrung	Fremder positive Gerüchte	Freund positive Gerüchte	Fremder negative Erfahrung	Freund negative Gerüchte	Isoliertes Spiel	Freund negative Erfahrung	Fremder negative Gerüchte	1	3	4	2	6	7	9	8	5	134267985	0.2
102	0	0	1	0	0	0	0	0	0	0	0	1	0	0	0	1	0	0	0	1	1.33333	6	2.66667	9.33333	2.625	24	1	Freund positive Erfahrung	Fremder positive Erfahrung	Fremder positive Gerüchte	Freund positive Gerüchte	Fremder negative Erfahrung	Freund negative Gerüchte	Isoliertes Spiel	Freund negative Erfahrung	Fremder negative Gerüchte	1	3	4	2	6	7	9	8	5	134267985	0.2
102	0	0	0	1	0	0	0	0	0	0	0	1	0	0	0	1	0	0	0	1	1.33333	6	2.66667	9.33333	2.625	24	1	Freund positive Erfahrung	Fremder positive Erfahrung	Fremder positive Gerüchte	Freund positive Gerüchte	Fremder negative Erfahrung	Freund negative Gerüchte	Isoliertes Spiel	Freund negative Erfahrung	Fremder negative Gerüchte	1	3	4	2	6	7	9	8	5	134267985	0.2
102	0	0	0	0	1	0	0	0	0	0	0	1	0	0	0	1	0	0	0	1	1.33333	6	2.66667	9.33333	2.625	24	1	Freund positive Erfahrung	Fremder positive Erfahrung	Fremder positive Gerüchte	Freund positive Gerüchte	Fremder negative Erfahrung	Freund negative Gerüchte	Isoliertes Spiel	Freund negative Erfahrung	Fremder negative Gerüchte	1	3	4	2	6	7	9	8	5	134267985	0.2
102	0	0	0	0	0	1	0	0	0	0	0	1	0	0	0	1	0	0	0	1	1.33333	6	2.66667	9.33333	2.625	24	1	Freund positive Erfahrung	Fremder positive Erfahrung	Fremder positive Gerüchte	Freund positive Gerüchte	Fremder negative Erfahrung	Freund negative Gerüchte	Isoliertes Spiel	Freund negative Erfahrung	Fremder negative Gerüchte	1	3	4	2	6	7	9	8	5	134267985	0.2
102	0	0	0	0	0	0	1	0	0	0	0	1	0	0	0	1	0	0	0	1	1.33333	6	2.66667	9.33333	2.625	24	1	Freund positive Erfahrung	Fremder positive Erfahrung	Fremder positive Gerüchte	Freund positive Gerüchte	Fremder negative Erfahrung	Freund negative Gerüchte	Isoliertes Spiel	Freund negative Erfahrung	Fremder negative Gerüchte	1	3	4	2	6	7	9	8	5	134267985	0.2
102	0	0	0	0	0	0	0	1	0	0	0	1	0	0	0	1	0	0	0	1	1.33333	6	2.66667	9.33333	2.625	24	1	Freund positive Erfahrung	Fremder positive Erfahrung	Fremder positive Gerüchte	Freund positive Gerüchte	Fremder negative Erfahrung	Freund negative Gerüchte	Isoliertes Spiel	Freund negative Erfahrung	Fremder negative Gerüchte	1	3	4	2	6	7	9	8	5	134267985	0.2
102	0	0	0	0	0	0	0	0	1	0	0	1	0	0	0	1	0	0	0	1	1.33333	6	2.66667	9.33333	2.625	24	1	Freund positive Erfahrung	Fremder positive Erfahrung	Fremder positive Gerüchte	Freund positive Gerüchte	Fremder negative Erfahrung	Freund negative Gerüchte	Isoliertes Spiel	Freund negative Erfahrung	Fremder negative Gerüchte	1	3	4	2	6	7	9	8	5	134267985	0.2
102	0	0	0	0	0	0	0	0	0	1	0	1	0	0	0	1	0	0	0	1	1.33333	6	2.66667	9.33333	2.625	24	1	Freund positive Erfahrung	Fremder positive Erfahrung	Fremder positive Gerüchte	Freund positive Gerüchte	Fremder negative Erfahrung	Freund negative Gerüchte	Isoliertes Spiel	Freund negative Erfahrung	Fremder negative Gerüchte	1	3	4	2	6	7	9	8	5	134267985	0.2
103	1	1	0	0	0	0	0	0	0	0	0	0	0	0	1	0	0	0	1	0	2.33333	7	2.66667	0.333333	2.5	40	1	Isoliertes Spiel	Fremder positive Erfahrung	Freund positive Erfahrung	Freund negative Erfahrung	Freund negative Gerüchte	Fremder negative Gerüchte	Fremder negative Erfahrung	Fremder positive Gerüchte	Freund positive Gerüchte	9	3	1	8	7	5	6	4	2	931875642	0.333333
103	1	0	1	0	0	0	0	0	0	0	0	0	0	0	1	0	0	0	1	0	2.33333	7	2.66667	0.333333	2.5	40	1	Isoliertes Spiel	Fremder positive Erfahrung	Freund positive Erfahrung	Freund negative Erfahrung	Freund negative Gerüchte	Fremder negative Gerüchte	Fremder negative Erfahrung	Fremder positive Gerüchte	Freund positive Gerüchte	9	3	1	8	7	5	6	4	2	931875642	0.333333
103	1	0	0	1	0	0	0	0	0	0	0	0	0	0	1	0	0	0	1	0	2.33333	7	2.66667	0.333333	2.5	40	1	Isoliertes Spiel	Fremder positive Erfahrung	Freund positive Erfahrung	Freund negative Erfahrung	Freund negative Gerüchte	Fremder negative Gerüchte	Fremder negative Erfahrung	Fremder positive Gerüchte	Freund positive Gerüchte	9	3	1	8	7	5	6	4	2	931875642	0.333333
103	1	0	0	0	1	0	0	0	0	0	0	0	0	0	1	0	0	0	1	0	2.33333	7	2.66667	0.333333	2.5	40	1	Isoliertes Spiel	Fremder positive Erfahrung	Freund positive Erfahrung	Freund negative Erfahrung	Freund negative Gerüchte	Fremder negative Gerüchte	Fremder negative Erfahrung	Fremder positive Gerüchte	Freund positive Gerüchte	9	3	1	8	7	5	6	4	2	931875642	0.333333
103	0	0	0	0	0	1	0	0	0	0	0	0	0	0	1	0	0	0	1	0	2.33333	7	2.66667	0.333333	2.5	40	1	Isoliertes Spiel	Fremder positive Erfahrung	Freund positive Erfahrung	Freund negative Erfahrung	Freund negative Gerüchte	Fremder negative Gerüchte	Fremder negative Erfahrung	Fremder positive Gerüchte	Freund positive Gerüchte	9	3	1	8	7	5	6	4	2	931875642	0.333333
103	0	0	0	0	0	0	1	0	0	0	0	0	0	0	1	0	0	0	1	0	2.33333	7	2.66667	0.333333	2.5	40	1	Isoliertes Spiel	Fremder positive Erfahrung	Freund positive Erfahrung	Freund negative Erfahrung	Freund negative Gerüchte	Fremder negative Gerüchte	Fremder negative Erfahrung	Fremder positive Gerüchte	Freund positive Gerüchte	9	3	1	8	7	5	6	4	2	931875642	0.333333
103	0	0	0	0	0	0	0	1	0	0	0	0	0	0	1	0	0	0	1	0	2.33333	7	2.66667	0.333333	2.5	40	1	Isoliertes Spiel	Fremder positive Erfahrung	Freund positive Erfahrung	Freund negative Erfahrung	Freund negative Gerüchte	Fremder negative Gerüchte	Fremder negative Erfahrung	Fremder positive Gerüchte	Freund positive Gerüchte	9	3	1	8	7	5	6	4	2	931875642	0.333333
103	0	0	0	0	0	0	0	0	1	0	0	0	0	0	1	0	0	0	1	0	2.33333	7	2.66667	0.333333	2.5	40	1	Isoliertes Spiel	Fremder positive Erfahrung	Freund positive Erfahrung	Freund negative Erfahrung	Freund negative Gerüchte	Fremder negative Gerüchte	Fremder negative Erfahrung	Fremder positive Gerüchte	Freund positive Gerüchte	9	3	1	8	7	5	6	4	2	931875642	0.333333
103	1	0	0	0	0	0	0	0	0	1	0	0	0	0	1	0	0	0	1	0	2.33333	7	2.66667	0.333333	2.5	40	1	Isoliertes Spiel	Fremder positive Erfahrung	Freund positive Erfahrung	Freund negative Erfahrung	Freund negative Gerüchte	Fremder negative Gerüchte	Fremder negative Erfahrung	Fremder positive Gerüchte	Freund positive Gerüchte	9	3	1	8	7	5	6	4	2	931875642	0.333333
104	1	1	0	0	0	0	0	0	0	0	0	0	0	1	0	0	0	1	6	1	2.66667	4	3.33333	5	3.125	28	2	Fremder negative Erfahrung	Freund positive Gerüchte	Fremder positive Gerüchte	Isoliertes Spiel	Freund positive Erfahrung	Freund negative Gerüchte	Fremder positive Erfahrung	Freund negative Erfahrung	Fremder negative Gerüchte	6	2	4	9	1	7	3	8	5	624917385	0.216667
104	1	0	1	0	0	0	0	0	0	0	0	0	0	1	0	0	0	1	6	1	2.66667	4	3.33333	5	3.125	28	2	Fremder negative Erfahrung	Freund positive Gerüchte	Fremder positive Gerüchte	Isoliertes Spiel	Freund positive Erfahrung	Freund negative Gerüchte	Fremder positive Erfahrung	Freund negative Erfahrung	Fremder negative Gerüchte	6	2	4	9	1	7	3	8	5	624917385	0.216667
104	0	0	0	1	0	0	0	0	0	0	0	0	0	1	0	0	0	1	6	1	2.66667	4	3.33333	5	3.125	28	2	Fremder negative Erfahrung	Freund positive Gerüchte	Fremder positive Gerüchte	Isoliertes Spiel	Freund positive Erfahrung	Freund negative Gerüchte	Fremder positive Erfahrung	Freund negative Erfahrung	Fremder negative Gerüchte	6	2	4	9	1	7	3	8	5	624917385	0.216667
104	0	0	0	0	1	0	0	0	0	0	0	0	0	1	0	0	0	1	6	1	2.66667	4	3.33333	5	3.125	28	2	Fremder negative Erfahrung	Freund positive Gerüchte	Fremder positive Gerüchte	Isoliertes Spiel	Freund positive Erfahrung	Freund negative Gerüchte	Fremder positive Erfahrung	Freund negative Erfahrung	Fremder negative Gerüchte	6	2	4	9	1	7	3	8	5	624917385	0.216667
104	0	0	0	0	0	1	0	0	0	0	0	0	0	1	0	0	0	1	6	1	2.66667	4	3.33333	5	3.125	28	2	Fremder negative Erfahrung	Freund positive Gerüchte	Fremder positive Gerüchte	Isoliertes Spiel	Freund positive Erfahrung	Freund negative Gerüchte	Fremder positive Erfahrung	Freund negative Erfahrung	Fremder negative Gerüchte	6	2	4	9	1	7	3	8	5	624917385	0.216667
104	0	0	0	0	0	0	1	0	0	0	0	0	0	1	0	0	0	1	6	1	2.66667	4	3.33333	5	3.125	28	2	Fremder negative Erfahrung	Freund positive Gerüchte	Fremder positive Gerüchte	Isoliertes Spiel	Freund positive Erfahrung	Freund negative Gerüchte	Fremder positive Erfahrung	Freund negative Erfahrung	Fremder negative Gerüchte	6	2	4	9	1	7	3	8	5	624917385	0.216667
104	0	0	0	0	0	0	0	1	0	0	0	0	0	1	0	0	0	1	6	1	2.66667	4	3.33333	5	3.125	28	2	Fremder negative Erfahrung	Freund positive Gerüchte	Fremder positive Gerüchte	Isoliertes Spiel	Freund positive Erfahrung	Freund negative Gerüchte	Fremder positive Erfahrung	Freund negative Erfahrung	Fremder negative Gerüchte	6	2	4	9	1	7	3	8	5	624917385	0.216667
104	0	0	0	0	0	0	0	0	1	0	0	0	0	1	0	0	0	1	6	1	2.66667	4	3.33333	5	3.125	28	2	Fremder negative Erfahrung	Freund positive Gerüchte	Fremder positive Gerüchte	Isoliertes Spiel	Freund positive Erfahrung	Freund negative Gerüchte	Fremder positive Erfahrung	Freund negative Erfahrung	Fremder negative Gerüchte	6	2	4	9	1	7	3	8	5	624917385	0.216667
104	0	0	0	0	0	0	0	0	0	1	0	0	0	1	0	0	0	1	6	1	2.66667	4	3.33333	5	3.125	28	2	Fremder negative Erfahrung	Freund positive Gerüchte	Fremder positive Gerüchte	Isoliertes Spiel	Freund positive Erfahrung	Freund negative Gerüchte	Fremder positive Erfahrung	Freund negative Erfahrung	Fremder negative Gerüchte	6	2	4	9	1	7	3	8	5	624917385	0.216667
105	1	1	0	0	0	0	0	0	0	0	0	0	0	1	0	1	0	1	30	1	2.33333	6	2.66667	6	3.625	22	1	Freund positive Gerüchte	Fremder negative Erfahrung	Freund positive Erfahrung	Freund negative Gerüchte	Fremder negative Gerüchte	Freund negative Erfahrung	Isoliertes Spiel	Fremder positive Gerüchte	Fremder positive Erfahrung	2	6	1	7	5	8	9	4	3	261758943	0.15
105	1	0	1	0	0	0	0	0	0	0	0	0	0	1	0	1	0	1	30	1	2.33333	6	2.66667	6	3.625	22	1	Freund positive Gerüchte	Fremder negative Erfahrung	Freund positive Erfahrung	Freund negative Gerüchte	Fremder negative Gerüchte	Freund negative Erfahrung	Isoliertes Spiel	Fremder positive Gerüchte	Fremder positive Erfahrung	2	6	1	7	5	8	9	4	3	261758943	0.15
105	1	0	0	1	0	0	0	0	0	0	0	0	0	1	0	1	0	1	30	1	2.33333	6	2.66667	6	3.625	22	1	Freund positive Gerüchte	Fremder negative Erfahrung	Freund positive Erfahrung	Freund negative Gerüchte	Fremder negative Gerüchte	Freund negative Erfahrung	Isoliertes Spiel	Fremder positive Gerüchte	Fremder positive Erfahrung	2	6	1	7	5	8	9	4	3	261758943	0.15
105	1	0	0	0	1	0	0	0	0	0	0	0	0	1	0	1	0	1	30	1	2.33333	6	2.66667	6	3.625	22	1	Freund positive Gerüchte	Fremder negative Erfahrung	Freund positive Erfahrung	Freund negative Gerüchte	Fremder negative Gerüchte	Freund negative Erfahrung	Isoliertes Spiel	Fremder positive Gerüchte	Fremder positive Erfahrung	2	6	1	7	5	8	9	4	3	261758943	0.15
105	0	0	0	0	0	1	0	0	0	0	0	0	0	1	0	1	0	1	30	1	2.33333	6	2.66667	6	3.625	22	1	Freund positive Gerüchte	Fremder negative Erfahrung	Freund positive Erfahrung	Freund negative Gerüchte	Fremder negative Gerüchte	Freund negative Erfahrung	Isoliertes Spiel	Fremder positive Gerüchte	Fremder positive Erfahrung	2	6	1	7	5	8	9	4	3	261758943	0.15
105	0	0	0	0	0	0	1	0	0	0	0	0	0	1	0	1	0	1	30	1	2.33333	6	2.66667	6	3.625	22	1	Freund positive Gerüchte	Fremder negative Erfahrung	Freund positive Erfahrung	Freund negative Gerüchte	Fremder negative Gerüchte	Freund negative Erfahrung	Isoliertes Spiel	Fremder positive Gerüchte	Fremder positive Erfahrung	2	6	1	7	5	8	9	4	3	261758943	0.15
105	0	0	0	0	0	0	0	1	0	0	0	0	0	1	0	1	0	1	30	1	2.33333	6	2.66667	6	3.625	22	1	Freund positive Gerüchte	Fremder negative Erfahrung	Freund positive Erfahrung	Freund negative Gerüchte	Fremder negative Gerüchte	Freund negative Erfahrung	Isoliertes Spiel	Fremder positive Gerüchte	Fremder positive Erfahrung	2	6	1	7	5	8	9	4	3	261758943	0.15
105	0	0	0	0	0	0	0	0	1	0	0	0	0	1	0	1	0	1	30	1	2.33333	6	2.66667	6	3.625	22	1	Freund positive Gerüchte	Fremder negative Erfahrung	Freund positive Erfahrung	Freund negative Gerüchte	Fremder negative Gerüchte	Freund negative Erfahrung	Isoliertes Spiel	Fremder positive Gerüchte	Fremder positive Erfahrung	2	6	1	7	5	8	9	4	3	261758943	0.15
105	1	0	0	0	0	0	0	0	0	1	0	0	0	1	0	1	0	1	30	1	2.33333	6	2.66667	6	3.625	22	1	Freund positive Gerüchte	Fremder negative Erfahrung	Freund positive Erfahrung	Freund negative Gerüchte	Fremder negative Gerüchte	Freund negative Erfahrung	Isoliertes Spiel	Fremder positive Gerüchte	Fremder positive Erfahrung	2	6	1	7	5	8	9	4	3	261758943	0.15
106	1	1	0	0	0	0	0	0	0	0	1	0	0	1	0	1	0	1	7	1	2.66667	7	3.33333	6.66667	3.5	24	1	Fremder negative Erfahrung	Freund negative Gerüchte	Freund positive Gerüchte	Fremder positive Gerüchte	Freund positive Erfahrung	Freund negative Erfahrung	Isoliertes Spiel	Fremder positive Erfahrung	Fremder negative Gerüchte	6	7	2	4	1	8	9	3	5	672418935	0.383333
106	1	0	1	0	0	0	0	0	0	0	1	0	0	1	0	1	0	1	7	1	2.66667	7	3.33333	6.66667	3.5	24	1	Fremder negative Erfahrung	Freund negative Gerüchte	Freund positive Gerüchte	Fremder positive Gerüchte	Freund positive Erfahrung	Freund negative Erfahrung	Isoliertes Spiel	Fremder positive Erfahrung	Fremder negative Gerüchte	6	7	2	4	1	8	9	3	5	672418935	0.383333
106	1	0	0	1	0	0	0	0	0	0	1	0	0	1	0	1	0	1	7	1	2.66667	7	3.33333	6.66667	3.5	24	1	Fremder negative Erfahrung	Freund negative Gerüchte	Freund positive Gerüchte	Fremder positive Gerüchte	Freund positive Erfahrung	Freund negative Erfahrung	Isoliertes Spiel	Fremder positive Erfahrung	Fremder negative Gerüchte	6	7	2	4	1	8	9	3	5	672418935	0.383333
106	1	0	0	0	1	0	0	0	0	0	1	0	0	1	0	1	0	1	7	1	2.66667	7	3.33333	6.66667	3.5	24	1	Fremder negative Erfahrung	Freund negative Gerüchte	Freund positive Gerüchte	Fremder positive Gerüchte	Freund positive Erfahrung	Freund negative Erfahrung	Isoliertes Spiel	Fremder positive Erfahrung	Fremder negative Gerüchte	6	7	2	4	1	8	9	3	5	672418935	0.383333
106	0	0	0	0	0	1	0	0	0	0	1	0	0	1	0	1	0	1	7	1	2.66667	7	3.33333	6.66667	3.5	24	1	Fremder negative Erfahrung	Freund negative Gerüchte	Freund positive Gerüchte	Fremder positive Gerüchte	Freund positive Erfahrung	Freund negative Erfahrung	Isoliertes Spiel	Fremder positive Erfahrung	Fremder negative Gerüchte	6	7	2	4	1	8	9	3	5	672418935	0.383333
106	0	0	0	0	0	0	1	0	0	0	1	0	0	1	0	1	0	1	7	1	2.66667	7	3.33333	6.66667	3.5	24	1	Fremder negative Erfahrung	Freund negative Gerüchte	Freund positive Gerüchte	Fremder positive Gerüchte	Freund positive Erfahrung	Freund negative Erfahrung	Isoliertes Spiel	Fremder positive Erfahrung	Fremder negative Gerüchte	6	7	2	4	1	8	9	3	5	672418935	0.383333
106	0	0	0	0	0	0	0	1	0	0	1	0	0	1	0	1	0	1	7	1	2.66667	7	3.33333	6.66667	3.5	24	1	Fremder negative Erfahrung	Freund negative Gerüchte	Freund positive Gerüchte	Fremder positive Gerüchte	Freund positive Erfahrung	Freund negative Erfahrung	Isoliertes Spiel	Fremder positive Erfahrung	Fremder negative Gerüchte	6	7	2	4	1	8	9	3	5	672418935	0.383333
106	0	0	0	0	0	0	0	0	1	0	1	0	0	1	0	1	0	1	7	1	2.66667	7	3.33333	6.66667	3.5	24	1	Fremder negative Erfahrung	Freund negative Gerüchte	Freund positive Gerüchte	Fremder positive Gerüchte	Freund positive Erfahrung	Freund negative Erfahrung	Isoliertes Spiel	Fremder positive Erfahrung	Fremder negative Gerüchte	6	7	2	4	1	8	9	3	5	672418935	0.383333
106	1	0	0	0	0	0	0	0	0	1	1	0	0	1	0	1	0	1	7	1	2.66667	7	3.33333	6.66667	3.5	24	1	Fremder negative Erfahrung	Freund negative Gerüchte	Freund positive Gerüchte	Fremder positive Gerüchte	Freund positive Erfahrung	Freund negative Erfahrung	Isoliertes Spiel	Fremder positive Erfahrung	Fremder negative Gerüchte	6	7	2	4	1	8	9	3	5	672418935	0.383333
107	1	1	0	0	0	0	0	0	0	0	0	1	0	0	0	1	0	1	10	1	2	5	3.33333	6.33333	3.375	25	3	Freund positive Gerüchte	Isoliertes Spiel	Fremder negative Gerüchte	Freund negative Gerüchte	Fremder negative Erfahrung	Fremder positive Gerüchte	Freund negative Erfahrung	Freund positive Erfahrung	Fremder positive Erfahrung	2	9	5	7	6	4	8	1	3	295764813	0.283333
107	0	0	1	0	0	0	0	0	0	0	0	1	0	0	0	1	0	1	10	1	2	5	3.33333	6.33333	3.375	25	3	Freund positive Gerüchte	Isoliertes Spiel	Fremder negative Gerüchte	Freund negative Gerüchte	Fremder negative Erfahrung	Fremder positive Gerüchte	Freund negative Erfahrung	Freund positive Erfahrung	Fremder positive Erfahrung	2	9	5	7	6	4	8	1	3	295764813	0.283333
107	0	0	0	1	0	0	0	0	0	0	0	1	0	0	0	1	0	1	10	1	2	5	3.33333	6.33333	3.375	25	3	Freund positive Gerüchte	Isoliertes Spiel	Fremder negative Gerüchte	Freund negative Gerüchte	Fremder negative Erfahrung	Fremder positive Gerüchte	Freund negative Erfahrung	Freund positive Erfahrung	Fremder positive Erfahrung	2	9	5	7	6	4	8	1	3	295764813	0.283333
107	0	0	0	0	1	0	0	0	0	0	0	1	0	0	0	1	0	1	10	1	2	5	3.33333	6.33333	3.375	25	3	Freund positive Gerüchte	Isoliertes Spiel	Fremder negative Gerüchte	Freund negative Gerüchte	Fremder negative Erfahrung	Fremder positive Gerüchte	Freund negative Erfahrung	Freund positive Erfahrung	Fremder positive Erfahrung	2	9	5	7	6	4	8	1	3	295764813	0.283333
107	0	0	0	0	0	1	0	0	0	0	0	1	0	0	0	1	0	1	10	1	2	5	3.33333	6.33333	3.375	25	3	Freund positive Gerüchte	Isoliertes Spiel	Fremder negative Gerüchte	Freund negative Gerüchte	Fremder negative Erfahrung	Fremder positive Gerüchte	Freund negative Erfahrung	Freund positive Erfahrung	Fremder positive Erfahrung	2	9	5	7	6	4	8	1	3	295764813	0.283333
107	0	0	0	0	0	0	1	0	0	0	0	1	0	0	0	1	0	1	10	1	2	5	3.33333	6.33333	3.375	25	3	Freund positive Gerüchte	Isoliertes Spiel	Fremder negative Gerüchte	Freund negative Gerüchte	Fremder negative Erfahrung	Fremder positive Gerüchte	Freund negative Erfahrung	Freund positive Erfahrung	Fremder positive Erfahrung	2	9	5	7	6	4	8	1	3	295764813	0.283333
107	0	0	0	0	0	0	0	1	0	0	0	1	0	0	0	1	0	1	10	1	2	5	3.33333	6.33333	3.375	25	3	Freund positive Gerüchte	Isoliertes Spiel	Fremder negative Gerüchte	Freund negative Gerüchte	Fremder negative Erfahrung	Fremder positive Gerüchte	Freund negative Erfahrung	Freund positive Erfahrung	Fremder positive Erfahrung	2	9	5	7	6	4	8	1	3	295764813	0.283333
107	0	0	0	0	0	0	0	0	1	0	0	1	0	0	0	1	0	1	10	1	2	5	3.33333	6.33333	3.375	25	3	Freund positive Gerüchte	Isoliertes Spiel	Fremder negative Gerüchte	Freund negative Gerüchte	Fremder negative Erfahrung	Fremder positive Gerüchte	Freund negative Erfahrung	Freund positive Erfahrung	Fremder positive Erfahrung	2	9	5	7	6	4	8	1	3	295764813	0.283333
107	0	0	0	0	0	0	0	0	0	1	0	1	0	0	0	1	0	1	10	1	2	5	3.33333	6.33333	3.375	25	3	Freund positive Gerüchte	Isoliertes Spiel	Fremder negative Gerüchte	Freund negative Gerüchte	Fremder negative Erfahrung	Fremder positive Gerüchte	Freund negative Erfahrung	Freund positive Erfahrung	Fremder positive Erfahrung	2	9	5	7	6	4	8	1	3	295764813	0.283333
108	1	1	0	0	0	0	0	0	0	0	0	1	0	0	0	0	0	0	1	1	2.66667	5	3.66667	6.33333	3	20	2	Freund positive Erfahrung	Freund negative Erfahrung	Fremder negative Erfahrung	Fremder positive Erfahrung	Isoliertes Spiel	Fremder positive Gerüchte	Freund positive Gerüchte	Freund negative Gerüchte	Fremder negative Gerüchte	1	8	6	3	9	4	2	7	5	186394275	0.283333
108	1	0	1	0	0	0	0	0	0	0	0	1	0	0	0	0	0	0	1	1	2.66667	5	3.66667	6.33333	3	20	2	Freund positive Erfahrung	Freund negative Erfahrung	Fremder negative Erfahrung	Fremder positive Erfahrung	Isoliertes Spiel	Fremder positive Gerüchte	Freund positive Gerüchte	Freund negative Gerüchte	Fremder negative Gerüchte	1	8	6	3	9	4	2	7	5	186394275	0.283333
108	0	0	0	1	0	0	0	0	0	0	0	1	0	0	0	0	0	0	1	1	2.66667	5	3.66667	6.33333	3	20	2	Freund positive Erfahrung	Freund negative Erfahrung	Fremder negative Erfahrung	Fremder positive Erfahrung	Isoliertes Spiel	Fremder positive Gerüchte	Freund positive Gerüchte	Freund negative Gerüchte	Fremder negative Gerüchte	1	8	6	3	9	4	2	7	5	186394275	0.283333
108	0	0	0	0	1	0	0	0	0	0	0	1	0	0	0	0	0	0	1	1	2.66667	5	3.66667	6.33333	3	20	2	Freund positive Erfahrung	Freund negative Erfahrung	Fremder negative Erfahrung	Fremder positive Erfahrung	Isoliertes Spiel	Fremder positive Gerüchte	Freund positive Gerüchte	Freund negative Gerüchte	Fremder negative Gerüchte	1	8	6	3	9	4	2	7	5	186394275	0.283333
108	0	0	0	0	0	1	0	0	0	0	0	1	0	0	0	0	0	0	1	1	2.66667	5	3.66667	6.33333	3	20	2	Freund positive Erfahrung	Freund negative Erfahrung	Fremder negative Erfahrung	Fremder positive Erfahrung	Isoliertes Spiel	Fremder positive Gerüchte	Freund positive Gerüchte	Freund negative Gerüchte	Fremder negative Gerüchte	1	8	6	3	9	4	2	7	5	186394275	0.283333
108	0	0	0	0	0	0	1	0	0	0	0	1	0	0	0	0	0	0	1	1	2.66667	5	3.66667	6.33333	3	20	2	Freund positive Erfahrung	Freund negative Erfahrung	Fremder negative Erfahrung	Fremder positive Erfahrung	Isoliertes Spiel	Fremder positive Gerüchte	Freund positive Gerüchte	Freund negative Gerüchte	Fremder negative Gerüchte	1	8	6	3	9	4	2	7	5	186394275	0.283333
108	0	0	0	0	0	0	0	1	0	0	0	1	0	0	0	0	0	0	1	1	2.66667	5	3.66667	6.33333	3	20	2	Freund positive Erfahrung	Freund negative Erfahrung	Fremder negative Erfahrung	Fremder positive Erfahrung	Isoliertes Spiel	Fremder positive Gerüchte	Freund positive Gerüchte	Freund negative Gerüchte	Fremder negative Gerüchte	1	8	6	3	9	4	2	7	5	186394275	0.283333
108	0	0	0	0	0	0	0	0	1	0	0	1	0	0	0	0	0	0	1	1	2.66667	5	3.66667	6.33333	3	20	2	Freund positive Erfahrung	Freund negative Erfahrung	Fremder negative Erfahrung	Fremder positive Erfahrung	Isoliertes Spiel	Fremder positive Gerüchte	Freund positive Gerüchte	Freund negative Gerüchte	Fremder negative Gerüchte	1	8	6	3	9	4	2	7	5	186394275	0.283333
108	0	0	0	0	0	0	0	0	0	1	0	1	0	0	0	0	0	0	1	1	2.66667	5	3.66667	6.33333	3	20	2	Freund positive Erfahrung	Freund negative Erfahrung	Fremder negative Erfahrung	Fremder positive Erfahrung	Isoliertes Spiel	Fremder positive Gerüchte	Freund positive Gerüchte	Freund negative Gerüchte	Fremder negative Gerüchte	1	8	6	3	9	4	2	7	5	186394275	0.283333
109	1	1	0	0	0	0	0	0	0	0	0	0	1	0	0	0	0	1	2	0	2.33333	7	1.66667	6	3	19	1	Freund positive Erfahrung	Freund positive Gerüchte	Fremder negative Erfahrung	Freund negative Gerüchte	Isoliertes Spiel	Fremder positive Erfahrung	Fremder positive Gerüchte	Freund negative Erfahrung	Fremder negative Gerüchte	1	2	6	7	9	3	4	8	5	126793485	0.25
109	1	0	1	0	0	0	0	0	0	0	0	0	1	0	0	0	0	1	2	0	2.33333	7	1.66667	6	3	19	1	Freund positive Erfahrung	Freund positive Gerüchte	Fremder negative Erfahrung	Freund negative Gerüchte	Isoliertes Spiel	Fremder positive Erfahrung	Fremder positive Gerüchte	Freund negative Erfahrung	Fremder negative Gerüchte	1	2	6	7	9	3	4	8	5	126793485	0.25
109	1	0	0	1	0	0	0	0	0	0	0	0	1	0	0	0	0	1	2	0	2.33333	7	1.66667	6	3	19	1	Freund positive Erfahrung	Freund positive Gerüchte	Fremder negative Erfahrung	Freund negative Gerüchte	Isoliertes Spiel	Fremder positive Erfahrung	Fremder positive Gerüchte	Freund negative Erfahrung	Fremder negative Gerüchte	1	2	6	7	9	3	4	8	5	126793485	0.25
109	1	0	0	0	1	0	0	0	0	0	0	0	1	0	0	0	0	1	2	0	2.33333	7	1.66667	6	3	19	1	Freund positive Erfahrung	Freund positive Gerüchte	Fremder negative Erfahrung	Freund negative Gerüchte	Isoliertes Spiel	Fremder positive Erfahrung	Fremder positive Gerüchte	Freund negative Erfahrung	Fremder negative Gerüchte	1	2	6	7	9	3	4	8	5	126793485	0.25
109	0	0	0	0	0	1	0	0	0	0	0	0	1	0	0	0	0	1	2	0	2.33333	7	1.66667	6	3	19	1	Freund positive Erfahrung	Freund positive Gerüchte	Fremder negative Erfahrung	Freund negative Gerüchte	Isoliertes Spiel	Fremder positive Erfahrung	Fremder positive Gerüchte	Freund negative Erfahrung	Fremder negative Gerüchte	1	2	6	7	9	3	4	8	5	126793485	0.25
109	0	0	0	0	0	0	1	0	0	0	0	0	1	0	0	0	0	1	2	0	2.33333	7	1.66667	6	3	19	1	Freund positive Erfahrung	Freund positive Gerüchte	Fremder negative Erfahrung	Freund negative Gerüchte	Isoliertes Spiel	Fremder positive Erfahrung	Fremder positive Gerüchte	Freund negative Erfahrung	Fremder negative Gerüchte	1	2	6	7	9	3	4	8	5	126793485	0.25
109	0	0	0	0	0	0	0	1	0	0	0	0	1	0	0	0	0	1	2	0	2.33333	7	1.66667	6	3	19	1	Freund positive Erfahrung	Freund positive Gerüchte	Fremder negative Erfahrung	Freund negative Gerüchte	Isoliertes Spiel	Fremder positive Erfahrung	Fremder positive Gerüchte	Freund negative Erfahrung	Fremder negative Gerüchte	1	2	6	7	9	3	4	8	5	126793485	0.25
109	0	0	0	0	0	0	0	0	1	0	0	0	1	0	0	0	0	1	2	0	2.33333	7	1.66667	6	3	19	1	Freund positive Erfahrung	Freund positive Gerüchte	Fremder negative Erfahrung	Freund negative Gerüchte	Isoliertes Spiel	Fremder positive Erfahrung	Fremder positive Gerüchte	Freund negative Erfahrung	Fremder negative Gerüchte	1	2	6	7	9	3	4	8	5	126793485	0.25
109	1	0	0	0	0	0	0	0	0	1	0	0	1	0	0	0	0	1	2	0	2.33333	7	1.66667	6	3	19	1	Freund positive Erfahrung	Freund positive Gerüchte	Fremder negative Erfahrung	Freund negative Gerüchte	Isoliertes Spiel	Fremder positive Erfahrung	Fremder positive Gerüchte	Freund negative Erfahrung	Fremder negative Gerüchte	1	2	6	7	9	3	4	8	5	126793485	0.25
110	1	1	0	0	0	0	0	0	0	0	0	0	0	1	0	1	0	1	10	0	2	3	3	8.33333	3.5	22	0	Fremder negative Gerüchte	Fremder positive Gerüchte	Fremder positive Erfahrung	Freund positive Gerüchte	Freund positive Erfahrung	Fremder negative Erfahrung	Isoliertes Spiel	Freund negative Gerüchte	Freund negative Erfahrung	5	4	3	2	1	6	9	7	8	543216978	0.316667
110	1	0	1	0	0	0	0	0	0	0	0	0	0	1	0	1	0	1	10	0	2	3	3	8.33333	3.5	22	0	Fremder negative Gerüchte	Fremder positive Gerüchte	Fremder positive Erfahrung	Freund positive Gerüchte	Freund positive Erfahrung	Fremder negative Erfahrung	Isoliertes Spiel	Freund negative Gerüchte	Freund negative Erfahrung	5	4	3	2	1	6	9	7	8	543216978	0.316667
110	1	0	0	1	0	0	0	0	0	0	0	0	0	1	0	1	0	1	10	0	2	3	3	8.33333	3.5	22	0	Fremder negative Gerüchte	Fremder positive Gerüchte	Fremder positive Erfahrung	Freund positive Gerüchte	Freund positive Erfahrung	Fremder negative Erfahrung	Isoliertes Spiel	Freund negative Gerüchte	Freund negative Erfahrung	5	4	3	2	1	6	9	7	8	543216978	0.316667
110	1	0	0	0	1	0	0	0	0	0	0	0	0	1	0	1	0	1	10	0	2	3	3	8.33333	3.5	22	0	Fremder negative Gerüchte	Fremder positive Gerüchte	Fremder positive Erfahrung	Freund positive Gerüchte	Freund positive Erfahrung	Fremder negative Erfahrung	Isoliertes Spiel	Freund negative Gerüchte	Freund negative Erfahrung	5	4	3	2	1	6	9	7	8	543216978	0.316667
110	1	0	0	0	0	1	0	0	0	0	0	0	0	1	0	1	0	1	10	0	2	3	3	8.33333	3.5	22	0	Fremder negative Gerüchte	Fremder positive Gerüchte	Fremder positive Erfahrung	Freund positive Gerüchte	Freund positive Erfahrung	Fremder negative Erfahrung	Isoliertes Spiel	Freund negative Gerüchte	Freund negative Erfahrung	5	4	3	2	1	6	9	7	8	543216978	0.316667
110	1	0	0	0	0	0	1	0	0	0	0	0	0	1	0	1	0	1	10	0	2	3	3	8.33333	3.5	22	0	Fremder negative Gerüchte	Fremder positive Gerüchte	Fremder positive Erfahrung	Freund positive Gerüchte	Freund positive Erfahrung	Fremder negative Erfahrung	Isoliertes Spiel	Freund negative Gerüchte	Freund negative Erfahrung	5	4	3	2	1	6	9	7	8	543216978	0.316667
110	1	0	0	0	0	0	0	1	0	0	0	0	0	1	0	1	0	1	10	0	2	3	3	8.33333	3.5	22	0	Fremder negative Gerüchte	Fremder positive Gerüchte	Fremder positive Erfahrung	Freund positive Gerüchte	Freund positive Erfahrung	Fremder negative Erfahrung	Isoliertes Spiel	Freund negative Gerüchte	Freund negative Erfahrung	5	4	3	2	1	6	9	7	8	543216978	0.316667
110	0	0	0	0	0	0	0	0	1	0	0	0	0	1	0	1	0	1	10	0	2	3	3	8.33333	3.5	22	0	Fremder negative Gerüchte	Fremder positive Gerüchte	Fremder positive Erfahrung	Freund positive Gerüchte	Freund positive Erfahrung	Fremder negative Erfahrung	Isoliertes Spiel	Freund negative Gerüchte	Freund negative Erfahrung	5	4	3	2	1	6	9	7	8	543216978	0.316667
110	1	0	0	0	0	0	0	0	0	1	0	0	0	1	0	1	0	1	10	0	2	3	3	8.33333	3.5	22	0	Fremder negative Gerüchte	Fremder positive Gerüchte	Fremder positive Erfahrung	Freund positive Gerüchte	Freund positive Erfahrung	Fremder negative Erfahrung	Isoliertes Spiel	Freund negative Gerüchte	Freund negative Erfahrung	5	4	3	2	1	6	9	7	8	543216978	0.316667
111	1	1	0	0	0	0	0	0	0	0	0	0	0	0	1	1	0	0	12	1	2	5	3.66667	11.6667	3.375	21	3	Freund negative Gerüchte	Fremder positive Gerüchte	Fremder negative Erfahrung	Isoliertes Spiel	Fremder positive Erfahrung	Freund negative Erfahrung	Freund positive Gerüchte	Freund positive Erfahrung	Fremder negative Gerüchte	7	4	6	9	3	8	2	1	5	746938215	0.233333
111	1	0	1	0	0	0	0	0	0	0	0	0	0	0	1	1	0	0	12	1	2	5	3.66667	11.6667	3.375	21	3	Freund negative Gerüchte	Fremder positive Gerüchte	Fremder negative Erfahrung	Isoliertes Spiel	Fremder positive Erfahrung	Freund negative Erfahrung	Freund positive Gerüchte	Freund positive Erfahrung	Fremder negative Gerüchte	7	4	6	9	3	8	2	1	5	746938215	0.233333
111	1	0	0	1	0	0	0	0	0	0	0	0	0	0	1	1	0	0	12	1	2	5	3.66667	11.6667	3.375	21	3	Freund negative Gerüchte	Fremder positive Gerüchte	Fremder negative Erfahrung	Isoliertes Spiel	Fremder positive Erfahrung	Freund negative Erfahrung	Freund positive Gerüchte	Freund positive Erfahrung	Fremder negative Gerüchte	7	4	6	9	3	8	2	1	5	746938215	0.233333
111	1	0	0	0	1	0	0	0	0	0	0	0	0	0	1	1	0	0	12	1	2	5	3.66667	11.6667	3.375	21	3	Freund negative Gerüchte	Fremder positive Gerüchte	Fremder negative Erfahrung	Isoliertes Spiel	Fremder positive Erfahrung	Freund negative Erfahrung	Freund positive Gerüchte	Freund positive Erfahrung	Fremder negative Gerüchte	7	4	6	9	3	8	2	1	5	746938215	0.233333
111	0	0	0	0	0	1	0	0	0	0	0	0	0	0	1	1	0	0	12	1	2	5	3.66667	11.6667	3.375	21	3	Freund negative Gerüchte	Fremder positive Gerüchte	Fremder negative Erfahrung	Isoliertes Spiel	Fremder positive Erfahrung	Freund negative Erfahrung	Freund positive Gerüchte	Freund positive Erfahrung	Fremder negative Gerüchte	7	4	6	9	3	8	2	1	5	746938215	0.233333
111	0	0	0	0	0	0	1	0	0	0	0	0	0	0	1	1	0	0	12	1	2	5	3.66667	11.6667	3.375	21	3	Freund negative Gerüchte	Fremder positive Gerüchte	Fremder negative Erfahrung	Isoliertes Spiel	Fremder positive Erfahrung	Freund negative Erfahrung	Freund positive Gerüchte	Freund positive Erfahrung	Fremder negative Gerüchte	7	4	6	9	3	8	2	1	5	746938215	0.233333
111	0	0	0	0	0	0	0	1	0	0	0	0	0	0	1	1	0	0	12	1	2	5	3.66667	11.6667	3.375	21	3	Freund negative Gerüchte	Fremder positive Gerüchte	Fremder negative Erfahrung	Isoliertes Spiel	Fremder positive Erfahrung	Freund negative Erfahrung	Freund positive Gerüchte	Freund positive Erfahrung	Fremder negative Gerüchte	7	4	6	9	3	8	2	1	5	746938215	0.233333
111	0	0	0	0	0	0	0	0	1	0	0	0	0	0	1	1	0	0	12	1	2	5	3.66667	11.6667	3.375	21	3	Freund negative Gerüchte	Fremder positive Gerüchte	Fremder negative Erfahrung	Isoliertes Spiel	Fremder positive Erfahrung	Freund negative Erfahrung	Freund positive Gerüchte	Freund positive Erfahrung	Fremder negative Gerüchte	7	4	6	9	3	8	2	1	5	746938215	0.233333
111	1	0	0	0	0	0	0	0	0	1	0	0	0	0	1	1	0	0	12	1	2	5	3.66667	11.6667	3.375	21	3	Freund negative Gerüchte	Fremder positive Gerüchte	Fremder negative Erfahrung	Isoliertes Spiel	Fremder positive Erfahrung	Freund negative Erfahrung	Freund positive Gerüchte	Freund positive Erfahrung	Fremder negative Gerüchte	7	4	6	9	3	8	2	1	5	746938215	0.233333
112	1	1	0	0	0	0	0	0	0	0	0	0	0	1	0	1	0	0	18	1	1.66667	9	3.33333	7	3.375	19	2	Fremder negative Gerüchte	Isoliertes Spiel	Freund negative Erfahrung	Fremder positive Gerüchte	Freund positive Erfahrung	Freund positive Gerüchte	Freund negative Gerüchte	Fremder negative Erfahrung	Fremder positive Erfahrung	5	9	8	4	1	2	7	6	3	598412763	0.6
112	0	0	1	0	0	0	0	0	0	0	0	0	0	1	0	1	0	0	18	1	1.66667	9	3.33333	7	3.375	19	2	Fremder negative Gerüchte	Isoliertes Spiel	Freund negative Erfahrung	Fremder positive Gerüchte	Freund positive Erfahrung	Freund positive Gerüchte	Freund negative Gerüchte	Fremder negative Erfahrung	Fremder positive Erfahrung	5	9	8	4	1	2	7	6	3	598412763	0.6
112	0	0	0	1	0	0	0	0	0	0	0	0	0	1	0	1	0	0	18	1	1.66667	9	3.33333	7	3.375	19	2	Fremder negative Gerüchte	Isoliertes Spiel	Freund negative Erfahrung	Fremder positive Gerüchte	Freund positive Erfahrung	Freund positive Gerüchte	Freund negative Gerüchte	Fremder negative Erfahrung	Fremder positive Erfahrung	5	9	8	4	1	2	7	6	3	598412763	0.6
112	0	0	0	0	1	0	0	0	0	0	0	0	0	1	0	1	0	0	18	1	1.66667	9	3.33333	7	3.375	19	2	Fremder negative Gerüchte	Isoliertes Spiel	Freund negative Erfahrung	Fremder positive Gerüchte	Freund positive Erfahrung	Freund positive Gerüchte	Freund negative Gerüchte	Fremder negative Erfahrung	Fremder positive Erfahrung	5	9	8	4	1	2	7	6	3	598412763	0.6
112	0	0	0	0	0	1	0	0	0	0	0	0	0	1	0	1	0	0	18	1	1.66667	9	3.33333	7	3.375	19	2	Fremder negative Gerüchte	Isoliertes Spiel	Freund negative Erfahrung	Fremder positive Gerüchte	Freund positive Erfahrung	Freund positive Gerüchte	Freund negative Gerüchte	Fremder negative Erfahrung	Fremder positive Erfahrung	5	9	8	4	1	2	7	6	3	598412763	0.6
112	0	0	0	0	0	0	1	0	0	0	0	0	0	1	0	1	0	0	18	1	1.66667	9	3.33333	7	3.375	19	2	Fremder negative Gerüchte	Isoliertes Spiel	Freund negative Erfahrung	Fremder positive Gerüchte	Freund positive Erfahrung	Freund positive Gerüchte	Freund negative Gerüchte	Fremder negative Erfahrung	Fremder positive Erfahrung	5	9	8	4	1	2	7	6	3	598412763	0.6
112	0	0	0	0	0	0	0	1	0	0	0	0	0	1	0	1	0	0	18	1	1.66667	9	3.33333	7	3.375	19	2	Fremder negative Gerüchte	Isoliertes Spiel	Freund negative Erfahrung	Fremder positive Gerüchte	Freund positive Erfahrung	Freund positive Gerüchte	Freund negative Gerüchte	Fremder negative Erfahrung	Fremder positive Erfahrung	5	9	8	4	1	2	7	6	3	598412763	0.6
112	0	0	0	0	0	0	0	0	1	0	0	0	0	1	0	1	0	0	18	1	1.66667	9	3.33333	7	3.375	19	2	Fremder negative Gerüchte	Isoliertes Spiel	Freund negative Erfahrung	Fremder positive Gerüchte	Freund positive Erfahrung	Freund positive Gerüchte	Freund negative Gerüchte	Fremder negative Erfahrung	Fremder positive Erfahrung	5	9	8	4	1	2	7	6	3	598412763	0.6
112	0	0	0	0	0	0	0	0	0	1	0	0	0	1	0	1	0	0	18	1	1.66667	9	3.33333	7	3.375	19	2	Fremder negative Gerüchte	Isoliertes Spiel	Freund negative Erfahrung	Fremder positive Gerüchte	Freund positive Erfahrung	Freund positive Gerüchte	Freund negative Gerüchte	Fremder negative Erfahrung	Fremder positive Erfahrung	5	9	8	4	1	2	7	6	3	598412763	0.6
113	1	1	0	0	0	0	0	0	0	0	0	1	0	0	0	1	0	1	14	0	2.66667	3	3.66667	26.6667	4	20	2	Isoliertes Spiel	Fremder negative Erfahrung	Freund negative Gerüchte	Fremder negative Gerüchte	Freund positive Erfahrung	Fremder positive Gerüchte	Freund negative Erfahrung	Freund positive Gerüchte	Fremder positive Erfahrung	9	6	7	5	1	4	8	2	3	967514823	0.35
113	1	0	1	0	0	0	0	0	0	0	0	1	0	0	0	1	0	1	14	0	2.66667	3	3.66667	26.6667	4	20	2	Isoliertes Spiel	Fremder negative Erfahrung	Freund negative Gerüchte	Fremder negative Gerüchte	Freund positive Erfahrung	Fremder positive Gerüchte	Freund negative Erfahrung	Freund positive Gerüchte	Fremder positive Erfahrung	9	6	7	5	1	4	8	2	3	967514823	0.35
113	0	0	0	1	0	0	0	0	0	0	0	1	0	0	0	1	0	1	14	0	2.66667	3	3.66667	26.6667	4	20	2	Isoliertes Spiel	Fremder negative Erfahrung	Freund negative Gerüchte	Fremder negative Gerüchte	Freund positive Erfahrung	Fremder positive Gerüchte	Freund negative Erfahrung	Freund positive Gerüchte	Fremder positive Erfahrung	9	6	7	5	1	4	8	2	3	967514823	0.35
113	0	0	0	0	1	0	0	0	0	0	0	1	0	0	0	1	0	1	14	0	2.66667	3	3.66667	26.6667	4	20	2	Isoliertes Spiel	Fremder negative Erfahrung	Freund negative Gerüchte	Fremder negative Gerüchte	Freund positive Erfahrung	Fremder positive Gerüchte	Freund negative Erfahrung	Freund positive Gerüchte	Fremder positive Erfahrung	9	6	7	5	1	4	8	2	3	967514823	0.35
113	0	0	0	0	0	1	0	0	0	0	0	1	0	0	0	1	0	1	14	0	2.66667	3	3.66667	26.6667	4	20	2	Isoliertes Spiel	Fremder negative Erfahrung	Freund negative Gerüchte	Fremder negative Gerüchte	Freund positive Erfahrung	Fremder positive Gerüchte	Freund negative Erfahrung	Freund positive Gerüchte	Fremder positive Erfahrung	9	6	7	5	1	4	8	2	3	967514823	0.35
113	0	0	0	0	0	0	1	0	0	0	0	1	0	0	0	1	0	1	14	0	2.66667	3	3.66667	26.6667	4	20	2	Isoliertes Spiel	Fremder negative Erfahrung	Freund negative Gerüchte	Fremder negative Gerüchte	Freund positive Erfahrung	Fremder positive Gerüchte	Freund negative Erfahrung	Freund positive Gerüchte	Fremder positive Erfahrung	9	6	7	5	1	4	8	2	3	967514823	0.35
113	0	0	0	0	0	0	0	1	0	0	0	1	0	0	0	1	0	1	14	0	2.66667	3	3.66667	26.6667	4	20	2	Isoliertes Spiel	Fremder negative Erfahrung	Freund negative Gerüchte	Fremder negative Gerüchte	Freund positive Erfahrung	Fremder positive Gerüchte	Freund negative Erfahrung	Freund positive Gerüchte	Fremder positive Erfahrung	9	6	7	5	1	4	8	2	3	967514823	0.35
113	0	0	0	0	0	0	0	0	1	0	0	1	0	0	0	1	0	1	14	0	2.66667	3	3.66667	26.6667	4	20	2	Isoliertes Spiel	Fremder negative Erfahrung	Freund negative Gerüchte	Fremder negative Gerüchte	Freund positive Erfahrung	Fremder positive Gerüchte	Freund negative Erfahrung	Freund positive Gerüchte	Fremder positive Erfahrung	9	6	7	5	1	4	8	2	3	967514823	0.35
113	0	0	0	0	0	0	0	0	0	1	0	1	0	0	0	1	0	1	14	0	2.66667	3	3.66667	26.6667	4	20	2	Isoliertes Spiel	Fremder negative Erfahrung	Freund negative Gerüchte	Fremder negative Gerüchte	Freund positive Erfahrung	Fremder positive Gerüchte	Freund negative Erfahrung	Freund positive Gerüchte	Fremder positive Erfahrung	9	6	7	5	1	4	8	2	3	967514823	0.35
114	1	1	0	0	0	0	0	0	0	0	1	0	0	1	0	0	0	0	11	1	2.33333	4	2.66667	10	3.625	22	4	Fremder positive Gerüchte	Fremder negative Gerüchte	Freund positive Erfahrung	Isoliertes Spiel	Freund negative Gerüchte	Fremder positive Erfahrung	Freund negative Erfahrung	Fremder negative Erfahrung	Freund positive Gerüchte	4	5	1	9	7	3	8	6	2	451973862	0.316667
114	1	0	1	0	0	0	0	0	0	0	1	0	0	1	0	0	0	0	11	1	2.33333	4	2.66667	10	3.625	22	4	Fremder positive Gerüchte	Fremder negative Gerüchte	Freund positive Erfahrung	Isoliertes Spiel	Freund negative Gerüchte	Fremder positive Erfahrung	Freund negative Erfahrung	Fremder negative Erfahrung	Freund positive Gerüchte	4	5	1	9	7	3	8	6	2	451973862	0.316667
114	1	0	0	1	0	0	0	0	0	0	1	0	0	1	0	0	0	0	11	1	2.33333	4	2.66667	10	3.625	22	4	Fremder positive Gerüchte	Fremder negative Gerüchte	Freund positive Erfahrung	Isoliertes Spiel	Freund negative Gerüchte	Fremder positive Erfahrung	Freund negative Erfahrung	Fremder negative Erfahrung	Freund positive Gerüchte	4	5	1	9	7	3	8	6	2	451973862	0.316667
114	1	0	0	0	1	0	0	0	0	0	1	0	0	1	0	0	0	0	11	1	2.33333	4	2.66667	10	3.625	22	4	Fremder positive Gerüchte	Fremder negative Gerüchte	Freund positive Erfahrung	Isoliertes Spiel	Freund negative Gerüchte	Fremder positive Erfahrung	Freund negative Erfahrung	Fremder negative Erfahrung	Freund positive Gerüchte	4	5	1	9	7	3	8	6	2	451973862	0.316667
114	0	0	0	0	0	1	0	0	0	0	1	0	0	1	0	0	0	0	11	1	2.33333	4	2.66667	10	3.625	22	4	Fremder positive Gerüchte	Fremder negative Gerüchte	Freund positive Erfahrung	Isoliertes Spiel	Freund negative Gerüchte	Fremder positive Erfahrung	Freund negative Erfahrung	Fremder negative Erfahrung	Freund positive Gerüchte	4	5	1	9	7	3	8	6	2	451973862	0.316667
114	0	0	0	0	0	0	1	0	0	0	1	0	0	1	0	0	0	0	11	1	2.33333	4	2.66667	10	3.625	22	4	Fremder positive Gerüchte	Fremder negative Gerüchte	Freund positive Erfahrung	Isoliertes Spiel	Freund negative Gerüchte	Fremder positive Erfahrung	Freund negative Erfahrung	Fremder negative Erfahrung	Freund positive Gerüchte	4	5	1	9	7	3	8	6	2	451973862	0.316667
114	0	0	0	0	0	0	0	1	0	0	1	0	0	1	0	0	0	0	11	1	2.33333	4	2.66667	10	3.625	22	4	Fremder positive Gerüchte	Fremder negative Gerüchte	Freund positive Erfahrung	Isoliertes Spiel	Freund negative Gerüchte	Fremder positive Erfahrung	Freund negative Erfahrung	Fremder negative Erfahrung	Freund positive Gerüchte	4	5	1	9	7	3	8	6	2	451973862	0.316667
114	0	0	0	0	0	0	0	0	1	0	1	0	0	1	0	0	0	0	11	1	2.33333	4	2.66667	10	3.625	22	4	Fremder positive Gerüchte	Fremder negative Gerüchte	Freund positive Erfahrung	Isoliertes Spiel	Freund negative Gerüchte	Fremder positive Erfahrung	Freund negative Erfahrung	Fremder negative Erfahrung	Freund positive Gerüchte	4	5	1	9	7	3	8	6	2	451973862	0.316667
114	1	0	0	0	0	0	0	0	0	1	1	0	0	1	0	0	0	0	11	1	2.33333	4	2.66667	10	3.625	22	4	Fremder positive Gerüchte	Fremder negative Gerüchte	Freund positive Erfahrung	Isoliertes Spiel	Freund negative Gerüchte	Fremder positive Erfahrung	Freund negative Erfahrung	Fremder negative Erfahrung	Freund positive Gerüchte	4	5	1	9	7	3	8	6	2	451973862	0.316667
115	1	1	0	0	0	0	0	0	0	0	0	0	0	1	0	1	0	0	2	1	2	5	3.33333	6.33333	3	20	3	Fremder positive Erfahrung	Fremder negative Gerüchte	Freund positive Erfahrung	Freund negative Erfahrung	Freund positive Gerüchte	Isoliertes Spiel	Fremder positive Gerüchte	Fremder negative Erfahrung	Freund negative Gerüchte	3	5	1	8	2	9	4	6	7	351829467	0.283333
115	1	0	1	0	0	0	0	0	0	0	0	0	0	1	0	1	0	0	2	1	2	5	3.33333	6.33333	3	20	3	Fremder positive Erfahrung	Fremder negative Gerüchte	Freund positive Erfahrung	Freund negative Erfahrung	Freund positive Gerüchte	Isoliertes Spiel	Fremder positive Gerüchte	Fremder negative Erfahrung	Freund negative Gerüchte	3	5	1	8	2	9	4	6	7	351829467	0.283333
115	0	0	0	1	0	0	0	0	0	0	0	0	0	1	0	1	0	0	2	1	2	5	3.33333	6.33333	3	20	3	Fremder positive Erfahrung	Fremder negative Gerüchte	Freund positive Erfahrung	Freund negative Erfahrung	Freund positive Gerüchte	Isoliertes Spiel	Fremder positive Gerüchte	Fremder negative Erfahrung	Freund negative Gerüchte	3	5	1	8	2	9	4	6	7	351829467	0.283333
115	0	0	0	0	1	0	0	0	0	0	0	0	0	1	0	1	0	0	2	1	2	5	3.33333	6.33333	3	20	3	Fremder positive Erfahrung	Fremder negative Gerüchte	Freund positive Erfahrung	Freund negative Erfahrung	Freund positive Gerüchte	Isoliertes Spiel	Fremder positive Gerüchte	Fremder negative Erfahrung	Freund negative Gerüchte	3	5	1	8	2	9	4	6	7	351829467	0.283333
115	0	0	0	0	0	1	0	0	0	0	0	0	0	1	0	1	0	0	2	1	2	5	3.33333	6.33333	3	20	3	Fremder positive Erfahrung	Fremder negative Gerüchte	Freund positive Erfahrung	Freund negative Erfahrung	Freund positive Gerüchte	Isoliertes Spiel	Fremder positive Gerüchte	Fremder negative Erfahrung	Freund negative Gerüchte	3	5	1	8	2	9	4	6	7	351829467	0.283333
115	0	0	0	0	0	0	1	0	0	0	0	0	0	1	0	1	0	0	2	1	2	5	3.33333	6.33333	3	20	3	Fremder positive Erfahrung	Fremder negative Gerüchte	Freund positive Erfahrung	Freund negative Erfahrung	Freund positive Gerüchte	Isoliertes Spiel	Fremder positive Gerüchte	Fremder negative Erfahrung	Freund negative Gerüchte	3	5	1	8	2	9	4	6	7	351829467	0.283333
115	0	0	0	0	0	0	0	1	0	0	0	0	0	1	0	1	0	0	2	1	2	5	3.33333	6.33333	3	20	3	Fremder positive Erfahrung	Fremder negative Gerüchte	Freund positive Erfahrung	Freund negative Erfahrung	Freund positive Gerüchte	Isoliertes Spiel	Fremder positive Gerüchte	Fremder negative Erfahrung	Freund negative Gerüchte	3	5	1	8	2	9	4	6	7	351829467	0.283333
115	0	0	0	0	0	0	0	0	1	0	0	0	0	1	0	1	0	0	2	1	2	5	3.33333	6.33333	3	20	3	Fremder positive Erfahrung	Fremder negative Gerüchte	Freund positive Erfahrung	Freund negative Erfahrung	Freund positive Gerüchte	Isoliertes Spiel	Fremder positive Gerüchte	Fremder negative Erfahrung	Freund negative Gerüchte	3	5	1	8	2	9	4	6	7	351829467	0.283333
115	0	0	0	0	0	0	0	0	0	1	0	0	0	1	0	1	0	0	2	1	2	5	3.33333	6.33333	3	20	3	Fremder positive Erfahrung	Fremder negative Gerüchte	Freund positive Erfahrung	Freund negative Erfahrung	Freund positive Gerüchte	Isoliertes Spiel	Fremder positive Gerüchte	Fremder negative Erfahrung	Freund negative Gerüchte	3	5	1	8	2	9	4	6	7	351829467	0.283333
116	1	1	0	0	0	0	0	0	0	0	0	0	0	1	0	0	0	0	25	1	1	8	3.66667	10.3333	2.125	23	1	Fremder negative Erfahrung	Freund positive Gerüchte	Freund negative Gerüchte	Freund negative Erfahrung	Fremder positive Erfahrung	Fremder positive Gerüchte	Freund positive Erfahrung	Fremder negative Gerüchte	Isoliertes Spiel	6	2	7	8	3	4	1	5	9	627834159	0.2
116	0	0	1	0	0	0	0	0	0	0	0	0	0	1	0	0	0	0	25	1	1	8	3.66667	10.3333	2.125	23	1	Fremder negative Erfahrung	Freund positive Gerüchte	Freund negative Gerüchte	Freund negative Erfahrung	Fremder positive Erfahrung	Fremder positive Gerüchte	Freund positive Erfahrung	Fremder negative Gerüchte	Isoliertes Spiel	6	2	7	8	3	4	1	5	9	627834159	0.2
116	1	0	0	1	0	0	0	0	0	0	0	0	0	1	0	0	0	0	25	1	1	8	3.66667	10.3333	2.125	23	1	Fremder negative Erfahrung	Freund positive Gerüchte	Freund negative Gerüchte	Freund negative Erfahrung	Fremder positive Erfahrung	Fremder positive Gerüchte	Freund positive Erfahrung	Fremder negative Gerüchte	Isoliertes Spiel	6	2	7	8	3	4	1	5	9	627834159	0.2
116	0	0	0	0	1	0	0	0	0	0	0	0	0	1	0	0	0	0	25	1	1	8	3.66667	10.3333	2.125	23	1	Fremder negative Erfahrung	Freund positive Gerüchte	Freund negative Gerüchte	Freund negative Erfahrung	Fremder positive Erfahrung	Fremder positive Gerüchte	Freund positive Erfahrung	Fremder negative Gerüchte	Isoliertes Spiel	6	2	7	8	3	4	1	5	9	627834159	0.2
116	0	0	0	0	0	1	0	0	0	0	0	0	0	1	0	0	0	0	25	1	1	8	3.66667	10.3333	2.125	23	1	Fremder negative Erfahrung	Freund positive Gerüchte	Freund negative Gerüchte	Freund negative Erfahrung	Fremder positive Erfahrung	Fremder positive Gerüchte	Freund positive Erfahrung	Fremder negative Gerüchte	Isoliertes Spiel	6	2	7	8	3	4	1	5	9	627834159	0.2
116	0	0	0	0	0	0	1	0	0	0	0	0	0	1	0	0	0	0	25	1	1	8	3.66667	10.3333	2.125	23	1	Fremder negative Erfahrung	Freund positive Gerüchte	Freund negative Gerüchte	Freund negative Erfahrung	Fremder positive Erfahrung	Fremder positive Gerüchte	Freund positive Erfahrung	Fremder negative Gerüchte	Isoliertes Spiel	6	2	7	8	3	4	1	5	9	627834159	0.2
116	0	0	0	0	0	0	0	1	0	0	0	0	0	1	0	0	0	0	25	1	1	8	3.66667	10.3333	2.125	23	1	Fremder negative Erfahrung	Freund positive Gerüchte	Freund negative Gerüchte	Freund negative Erfahrung	Fremder positive Erfahrung	Fremder positive Gerüchte	Freund positive Erfahrung	Fremder negative Gerüchte	Isoliertes Spiel	6	2	7	8	3	4	1	5	9	627834159	0.2
116	0	0	0	0	0	0	0	0	1	0	0	0	0	1	0	0	0	0	25	1	1	8	3.66667	10.3333	2.125	23	1	Fremder negative Erfahrung	Freund positive Gerüchte	Freund negative Gerüchte	Freund negative Erfahrung	Fremder positive Erfahrung	Fremder positive Gerüchte	Freund positive Erfahrung	Fremder negative Gerüchte	Isoliertes Spiel	6	2	7	8	3	4	1	5	9	627834159	0.2
116	0	0	0	0	0	0	0	0	0	1	0	0	0	1	0	0	0	0	25	1	1	8	3.66667	10.3333	2.125	23	1	Fremder negative Erfahrung	Freund positive Gerüchte	Freund negative Gerüchte	Freund negative Erfahrung	Fremder positive Erfahrung	Fremder positive Gerüchte	Freund positive Erfahrung	Fremder negative Gerüchte	Isoliertes Spiel	6	2	7	8	3	4	1	5	9	627834159	0.2
